# Supplementary material for: Estimating LoD-s Based on the Ionization Efficiency Values for the Reporting and Harmonization of Amenable Chemical Space in Nontargeted Screening LC/ESI/HRMS
Source: Anal Chem. 2024 Jul 3;96(28):11263–72. doi: 10.1021/acs.analchem.4c01002 (PMC11256014; doi:10.1021/acs.analchem.4c01002)
Supplement: Supplementary file 2 — ac4c01002_si_002.xlsx [file ac4c01002_si_002.xlsx]

## Sheet: Intro
Supplementary Information (SI-B)
Estimating LoD-s based on the Ionization efficiency values for reporting and harmonization in non-targeted screening LC/ESI/HRMS
Amina Souihi,1 Anneli Kruve1,2*
1Department of Environmental and Materials Chemistry, Stockholm University, Svante Arrhenius väg 16, 106 91 Stockholm, Sweden
2Department of Environmental Science, Stockholm University, Svante Arrhenius väg 16, 106 91 Stockholm, Sweden
*Corresponding Author: Anneli Kruve (anneli.kruve@su.se)

## Sheet: Table of content
Table of Content
Table S1: Selected compounds from the NORMAN SusDat list (S0)
Table S2: Detected compounds with acceptable linearity in the standard solutions
Table S3: Detected compounds with acceptable linearity in the spiked wastewater samples
Table S4: Compounds showing low LoD across all approaches
Table S5: Compounds showing high LoD across all approaches
Table S5: Compounds with the low response factors
Table S7: Compounds with the high response factors
Table S8: Predicted LoD values for the NORMAN SusDat list (S0)

## Sheet: Table S1
Table S1: Selected compounds from the NORMAN SusDat list (S0)
Name	m/z of the protonated ion
1,2-diphenylethylamine	196.1144
1,4-naphthoquinone	157.0301
10,11-dihydro-10-hydroxycarbamazepine	253.0988
17beta estradiol	271.1709
1-hydroxypyrene	217.0665
1-naphthol	143.0508
1-naphthyl isothiocyanate	184.0239
1-nitropyrene	246.0566
2-(methylthio)benzothiazole	179.9953
2,2,2-trifluoroacetamide	112.0028
2,2-dipyridyl	155.062
2,6-dimethoxyphenol	153.057
2,6-dimethylquinoline	156.0831
2'-aminoacetophenone	134.0624
2-aminobenzothiazole	149.0184
2-hydroxybenzonitrile	118.0311
2-hydroxybenzothiazole	150.0025
2-methylbenzothiazole	148.0232
2-naphthoic acid	171.0457
4-amino-6-chloro-1,3-benzenedisulfonamide	283.9578
4-chloroaniline	126.0122
4-dimethylaminopyridine	121.0784
4-phenylpyridine	154.0675
5-chlorobenzotriazole	152.0027
5-methyl-1H-benzotriazole	132.0573
6-methylquinoline	142.0675
9,10-phenanthrenequinone	207.0457
Abietic acid	301.2179
Acephate	182.0052
Acetohexamide	323.1084
Adenosine	266.09
Alachlor	268.111
Alizarin	239.0363
Ametryn	226.1137
Amitrole	83.03687
Ampicillin	348.1029
Amylamine	86.0988
Aniline	92.05112
Aspartame	293.1148
Atenolol	265.157
Atraton	210.1361
Atrazine	214.0865
Atrazine-2-OH	196.1209
Atrazine-desethyl	186.0557
Atrazine-desethyl-2-OH	168.0896
Atrazine-desethyl-desisopropyl	144.0088
Atrazine-desethyl-desisopropyl-2-OH	126.0427
Atrazine-desisopropyl	172.0401
Atrazine-desisopropyl-2-OH	154.074
Azamethiphos	322.9677
Azinphos-ethyl	344.0311
Benzothiazole	134.0075
Benzotriazole	118.0416
Benzotriazole-5-carboxylic acid	162.0315
Benzylamine	106.0668
Bicalutamide	429.0543
Brodifacoum	521.0771
Bromacil	259.01
Butocarboxim	189.0709
Caffeine	193.0737
Carbamazepine	235.0882
Carbamazepine-10,11-epoxide	251.0832
Carbazole	166.0668
Cefoperazone	644.1357
Chloramphenicol	321.0056
chlorbromuron	290.9554
Chloridazon	220.0283
Chlormequat	120.0591
Chlorothiazide	293.9421
Chlorpyrifos	347.9196
Chlorthalidone	337.0061
Ciprofloxacin	330.1265
Citrulline	174.089
Clarithromycin	746.4702
Climbazole	291.0911
clomazone	238.0653
Clotrimazole	343.1013
Corticosterone	345.2077
Cotinine	175.0882
Coumarin-3-carboxylic acid	189.0206
Creatinine	112.0522
Cyanazine	239.0823
Cyclamic acid	178.0549
D-(-)-salicin	285.0993
Dazomet	161.0218
Dibenz[a,j]acridine	278.0981
Dicamba	218.9632
Dichlorvos	218.9392
Diisodecyl adipate	425.3649
Dimethyl isophthalate	193.0519
Dimethyl malonate	131.0363
Dimethyl phthalate	161.025
Dimethyl phthalate H	193.0512
Dimethyl succinate	145.0519
Diphenyl phthalate	223.0406
Diphenyl phthalate H	317.0825
Diphenylguanidine	210.1049
Diuron	231.0098
Efavirenz	314.0207
Eosine yellow	690.6643
Epigallocatechin	305.0673
Estrone	269.1553
Ethoprop	241.0497
Ethyl benzoylacetate	191.0726
Fenbuconazol	335.1082
Fipronil	434.9327
Flecainide	413.1311
Fluconazole	305.0973
Flufenoxuron	487.0302
Fumeric acid	115.005
Furosemide	329.001
Gabapentin	170.1192
Gemfibrozil	249.1502
Glibenclamide	492.1371
Glimepiride	489.2183
Guanylurea	101.0474
Haloperidol	374.1334
Heptylamine	114.1301
Hexyl benzoate	205.1247
Histamine	110.0729
Hydrochlorothiazide	295.9578
Hydrocortisonacetate	403.2132
Imazalil	295.0416
Imidacloprid	254.0456
Imidazole	67.03072
Iminostilbene	192.0824
Indole-3-carbinol	146.0624
Iprobenphos	287.0889
Irbesartan	427.2257
Irgarol	252.1294
Isatin	146.026
Ketoconazole	529.142
L-alanine	88.04095
Linoleic acid	279.2335
L-lysine	145.0988
L-phenylalanine	164.0723
lufenuron	508.9724
Melamine	125.0587
Metazachlor	276.0915
Metformin	128.0947
Methamidophos	139.9946
Methidathion	300.9551
Methomyl	161.0396
Methyl heptadecanoate	283.2655
Metobromuron	256.9944
Metolachlor	282.1272
Metolachlor-ESA	328.123
Metolachlor-OA	278.1403
Metsulfuron-methyl	380.0676
Monocrotophos	222.0542
Monuron	197.0487
Naproxen	251.0695
Naringenin	579.1732
n-benzylcinchonidinium chloride	419.1908
Nicosulfuron	409.0949
Nicotinamide	121.0413
Nigericin H	723.4694
n-isopropylbenzylamine	148.1144
N-Methyl-N-nitrosotoluene-4-sulphonamide	213.0345
N-nitrosodiethylamine	101.0733
Norethindrone	297.1866
Octocrylene	360.1975
O-Desmethylvenlafaxine	262.1818
Omethoate	212.0157
Oxyfluorfen	360.0269
Parathion	290.0263
Penoxsulam	482.0576
Phenazine	179.062
Phenazone (Antipyrine)	187.0882
Phenylethylamine	120.0824
Phosmet	315.9885
Progesterone	313.2179
Prometryn	240.1289
Propanil	215.9994
Propylthiouracil	169.0447
Pyridaben	363.1316
Pyridine	78.03547
Quinoxaline	129.0464
Reserpine	607.2667
Rimsulfuron	430.0509
Saccharin	181.9923
Sebuthylazine	228.1027
Simazine	200.0709
Simazine-2-OH	182.1053
Simvastatin H	417.2652
Spinosad A	730.4541
Succinic acid	117.0206
Sucralose H	395.0078
Sudan I	247.0882
Sudan III	351.1257
Sulfamethazine	277.077
Sulfanilic acid	172.008
Sulfapyridine	248.0505
Sulfaquinoxaline	299.0621
TCMTB	236.9626
Terbutryn	240.1301
Tetraethylammonium	128.145
tetraethylthiuram disulfide	295.0449
Tetrahexylammonium	352.3954
tetraphenylphosphonium chloride	373.0931
Theophylline	179.058
Thiabendazole	200.0293
Thiram	238.9823
Trans-3(3-pyridyl)acrylic acid	148.0417
Trans-ferulic acid	193.0519
Tributylamine	184.2083
Trichlorfon	254.9159
Tridemorph	296.2972
Triethyl phosphate	181.0641
Trifluralin	334.1026
Tri-isobutyl phosphate	265.158
Trimethoprim	289.1312
Triphenylphosphate	325.0641
Triphenylphosphine	261.0851
Tripropylamine	142.1614
Tyramine	136.0773
Uracil	111.0206
Valsartan	434.2203
Vancomycin H2	722.7084
Vanillin	151.0413

## Sheet: Table S2
Table S2: Detected compounds with acceptable linearity in the standard solutions
Name	Alignment.ID	slope	intercept	Retention time	R2	LoDcut-off	LoDS/N extrapolation	LoDResiduals	LoDStandard deviation
2,6-dimethylquinoline	879	2.43E+15	1.58E+08	2.905	0.990947	6.16E-10	6.16E-10	5.919305	1.14E-09
2-(methylthio)benzothiazole	1180	1.78E+15	-1.9E+07	7.329	0.997874	5.78E-10	5.78E-10	0.912855	3.70E-10
2-aminobenzothiazole	766	1.52E+15	2.34E+08	2.706	0.975651	7.65E-10	7.65E-10	5.183927	2.56E-09
2-methylbenzothiazole	741	1.22E+15	10330668	5.857	0.9972	4.08E-09	4.08E-09	2.642979	8.45E-10
4-Chloroaniline	388	7.91E+14	-2.6E+07	3.484	0.997023	6.54E-10	6.54E-10	1.09799	1.07E-09
4-dimethylaminopyridine	315	3.13E+14	-1052430	1.668	0.999417	1.59E-09	1.59E-09	5.644975	1.09E-08
4-phenylpyridine	830	300000000000000	1135760	7.797	0.995303	1.23E-09	1.23E-09	0.165483	4.20E-09
5-chlorobenzotriazole	800	7.98E+14	34680831	4.603	0.994907	7.16E-10	7.16E-10	3.819493	1.79E-10
5-methyl-1H-benzotriazole	483	3.02E+15	9.35E+08	4.106	0.97538	7.25E-09	1.29E-09	1.033379	4.03E-09
9,10-Phenanthrenequinone	1687	6.53E+14	36906220	6.572	0.971835	3.64E-11	3.64E-11	16.88279	6.88E-10
Acetohexamide	4074	5.27E+13	1405310	6.282	0.993701	2.91E-09	2.91E-09	1.477507	6.82E-10
Ametryn	2093	1.74E+16	2.66E+08	5.488	0.997695	3.48E-11	3.48E-11	10.07684	3.79E-10
Ampicillin	4473	2.39E+14	5672193	2.904	0.970431	3.54E-09	3.54E-09	2.759488	3.33E-10
Aspartame	3506	5.26E+14	1103030	3.3	0.984298	2.20E-08	2.20E-08	1.712843	4.05E-10
Atraton	1766	7.56E+15	3.91E+08	4.13	0.989198	1.80E-09	2.10E-10	1.208415	5.70E-10
Atrazine	1854	7.54E+15	1.43E+09	6.19	0.963852	4.86E-10	4.86E-10	10.06589	1.67E-09
Atrazine-desethyl	1315	2.28E+15	1.34E+08	4.121	0.992765	3.48E-10	3.48E-10	2.417683	2.61E-09
Benzothiazole	526	4.52E+14	-5729324	5.185	0.998606	1.57E-08	1.57E-08	0.470551	7.42E-09
Benzotriazole	265	2.72E+15	3.41E+08	3.3	0.991305	1.24E-09	1.24E-09	3.649148	3.71E-09
Caffeine	1436	2.75E+14	11577526	2.921	0.999036	5.18E-09	5.18E-09	7.305966	2.77E-08
Cefoperazone	7050	2.63E+13	243802.2	4.062	0.992134	1.93E-08	1.06E-10	0.699758	9.90E-09
Chloridazon	1966	2.32E+14	25257237	3.407	0.914312	3.64E-10	3.64E-10	1.054607	7.72E-10
Chlorothiazide	3524	3.47E+12	-403255	2.775	0.999745	1.93E-07	1.93E-07	9.78E-12	1.52E-07
Chlorpyrifos	4468	1.01E+13	1526125	9.883	0.987025	5.84E-09	5.84E-09	3.296174	1.46E-08
Chlorthalidone	4322	2.57E+13	-52741.5	4.217	0.999553	1.20E-08	4.71E-11	0.092311	4.56E-09
Corticosterone	4442	2.71E+14	13770899	5.911	0.98468	2.19E-09	2.19E-09	0.821661	1.16E-09
Dibenz[a,j]acridine	3202	1.85E+16	4.45E+08	7.872	0.995251	2.92E-10	4.23E-11	3.406951	9.90E-11
Dichlorvos	1947	1.45E+14	-234753	5.435	0.995484	6.67E-09	6.67E-09	1.800032	2.76E-09
Ethoprop	2439	4.36E+15	2.13E+08	7.672	0.981726	1.74E-10	1.74E-10	17.50886	7.18E-10
Gabapentin	1056	6.39E+14	-3.2E+07	2.592	0.99713	3.60E-08	5.56E-09	2.859192	5.16E-09
Glimepiride	6014	4.42E+14	3735650	7.901	0.997267	1.55E-09	2.02E-10	1.150624	2.73E-10
Hydrocortisonacetate	5168	3.36E+14	9175617	6.312	0.994256	1.89E-09	3.05E-10	0.091584	1.59E-09
Imidacloprid	2703	3.5E+14	34188716	0.699	0.964877	1.54E-09	2.16E-10	0.270615	2.39E-09
Iminostilbene	1414	1.33E+14	15293904	5.542	0.958222	3.97E-09	3.97E-09	0.049258	1.40E-09
L-phenylalanine	988	1.2E+14	-1.2E+07	1.921	0.996912	6.21E-08	6.21E-08	0.509041	9.93E-09
Metazachlor	3161	1.42E+16	7.57E+08	6.699	0.96675	2.93E-11	2.93E-11	0.963521	3.06E-10
Methamidophos	602	2.49E+14	34161299	1.786	0.990893	8.88E-10	8.88E-10	14.38586	1.29E-08
Methomyl	945	3.94E+14	85137226	3.193	0.973213	1.11E-09	1.11E-09	1.979933	1.97E-10
Metsulfuron-methyl	4887	1.42E+15	3802743	5.715	0.996816	2.08E-10	1.13E-12	2.241356	6.92E-11
Monocrotophos	2001	1.57E+15	95975720	3.086	0.979303	3.80E-10	3.80E-10	1.451491	2.47E-10
Monuron	1518	1.93E+15	3.97E+08	5.312	0.942334	8.12E-11	8.12E-11	10.59122	7.52E-10
Norethindrone	3603	6.58E+14	18997623	6.82	0.987797	1.33E-10	1.33E-10	3.503875	2.98E-10
O-Desmethylvenlafaxine	2852	1.26E+15	51609477	3.368	0.947559	1.46E-10	1.46E-10	14.35001	9.35E-10
Omethoate	1810	1.16E+15	84592459	2.319	0.989303	5.64E-10	5.64E-10	1.887957	1.13E-09
Phenazine	1164	4.45E+15	22539663	6.106	0.994945	7.57E-11	7.57E-11	0.290388	2.55E-11
Progesterone	3922	9.6E+14	19157051	8.454	0.983858	6.88E-10	6.88E-10	3.576254	1.96E-10
Propanil	1899	1.38E+14	2476900	6.921	0.996988	3.63E-09	3.63E-09	1.14468	2.00E-09
Propylthiouracil	1041	4.59E+13	-577394	3.107	0.998245	4.55E-08	4.55E-08	4.270297	6.92E-09
Quinoxaline	429	3.78E+14	-2.6E+07	3.932	0.996425	2.81E-08	7.08E-09	0.089349	5.02E-09
Sebuthylazine	2152	1.51E+16	9.5E+08	6.886	0.99274	3.41E-10	3.41E-10	6.922079	8.56E-10
Sulfamethazine	3185	1.33E+15	-4297016	3.574	0.998649	2.83E-10	2.83E-10	2.013511	1.75E-10
Sulfaquinoxaline	3641	9.29E+14	8535424	4.976	0.998807	1.41E-09	1.41E-09	2.358037	2.74E-10
TCMTB	2334	3.31E+14	10597933	7.569	0.994299	5.47E-10	5.47E-10	5.436617	3.08E-10
Terbutryn	2411	3.22E+16	1.83E+09	6.305	0.988682	5.50E-11	5.50E-11	24.4258	5.61E-10
Tetraethylammonium	421	7.25E+13	19351152	1.387	0.987837	4.49E-09	4.49E-09	5.008274	3.53E-07
Theophylline	1163	3.49E+13	3135290	2.47	0.997672	9.98E-09	9.98E-09	1.822811	1.50E-08
Thiabendazole	1574	2.89E+15	-2.9E+08	0.741	0.969672	3.76E-09	8.55E-10	0.208497	4.89E-10
Trichlorfon	2718	6.07E+13	-380732	3.753	0.996181	5.18E-10	5.18E-10	0.380298	3.92E-10
Triphenylphosphate	4126	4.03E+15	1.03E+08	8.665	0.991238	1.27E-09	1.52E-10	2.469295	2.85E-10
azamethiphos	4069	1.66E+15	65323839	5.512	0.963122	5.92E-10	5.32E-11	2.626485	4.81E-10
bromacil	2799	4.72E+13	-327523	5.194	0.998587	7.30E-09	7.30E-09	4.840257	8.41E-09
chlorbromuron	3463	1.4E+14	529873.4	7.393	0.997738	1.28E-10	1.28E-10	7.681655	1.85E-10
clomazone	2355	8.39E+14	8720701	6.871	0.996711	7.88E-10	7.88E-10	0.683951	5.69E-10
fenbuconazol	4290	3.05E+15	17642636	7.853	0.996603	1.14E-10	1.14E-10	0.366372	3.79E-11
fluconazole	3760	1.44E+15	54448933	3.777	0.94214	2.43E-11	2.43E-11	15.72336	3.84E-10
flufenoxuron	5989	1.86E+13	-259911	9.746	0.988839	3.87E-08	3.50E-11	7.62E-12	4.28E-08
heptylamine	217	1.06E+14	1610388	3.667	0.992915	1.62E-09	1.62E-09	2.544488	4.81E-10
iprobenphos	3389	1.02E+16	1.31E+08	7.965	0.982854	1.31E-12	1.31E-12	5.052279	6.77E-12
metobromuron	2755	2.98E+14	1502828	6.522	0.996843	1.50E-09	4.05E-10	0.131595	4.20E-10
n-isopropylbenzylamine	747	1.73E+15	15850229	2.571	0.99833	1.08E-09	1.08E-09	2.287975	4.25E-10
nicosulfuron	5242	1.15E+15	5545210	5.084	0.997473	4.73E-10	4.73E-10	0.941821	1.28E-10
penoxsulam	5959	2.87E+15	2847870	6.637	0.998613	4.01E-10	4.81E-13	2.887986	5.14E-11
phosmet	3964	3.7E+13	-394026	7.389	0.995312	6.05E-09	6.05E-09	2.649536	5.13E-10
pyridaben	4678	1.02E+16	58494798	10.55	0.992903	1.02E-11	1.02E-11	14.77625	6.14E-12
rimsulfuron	5455	1.23E+15	9673981	5.972	0.99474	4.58E-10	7.39E-13	1.944207	2.12E-10
thiram	2379	2.9E+14	22069578	6.22	0.941596	7.72E-09	6.13E-10	2.288695	5.18E-09
tributylamine	1276	1.19E+16	1.94E+08	4.694	0.98968	2.28E-10	1.48E-11	3.661757	1.10E-10
tridemorph	3586	2.62E+16	1.37E+08	7.189	0.999005	6.39E-11	6.39E-11	14.55844	1.07E-09

## Sheet: Table S3
Table S3: Detected compounds with acceptable linearity in the spiked wastewater samples
Name	Alignment.ID	slope	intercept	Retention time	R2	LoDcut-off	LoDS/N extrapolation	LoDResiduals	LoDStandard deviation
2-(methylthio)benzothiazole	5346	3.37E+15	-1234694	7.3	0.997805	1.16E-10	1.16E-10	0.209288	4.71E-11
2-aminobenzothiazole	3266	2.44E+16	36536839	2.7	0.988243	3.82E-11	3.82E-11	6.892636	3.46E-11
2-methylbenzothiazole	3195	3.05E+15	-1736877	5.9	0.99657	4.08E-10	4.08E-10	5.271631	1.42E-10
4-phenylpyridine	3650	7.65E+14	303520.8	7.8	0.994193	2.46E-10	2.46E-10	5.828307	3.33E-10
5-chlorobenzotriazole	3492	4.11E+15	822719.3	4.6	0.991351	7.16E-11	7.16E-11	4.044091	2.67E-11
5-methyl-1H-benzotriazole	2064	2.23E+16	19862498	4.1	0.994046	1.45E-11	4.05E-13	3.504148	1.31E-10
9,10-Phenanthrenequinone	7456	4.12E+15	290437.4	6.6	0.992118	1.82E-11	1.82E-11	6.32316	2.66E-11
Acetohexamide	16794	2.85E+14	-272892	6.3	0.99923	1.45E-09	1.45E-09	0.44633	7.34E-10
Ametryn	9458	8e+16	4846146	5.5	0.994871	1.74E-12	1.74E-12	8.874381	2.98E-11
Ampicillin	18391	1.32E+15	-5536759	2.9	0.987197	3.54E-09	4.89E-10	3.06E-13	4.92E-10
Atraton	7725	6.16E+16	7793314	4.1	0.994653	1.80E-11	1.80E-11	2.537989	3.04E-11
Atrazine	8270	4.09E+16	8846681	6.2	0.996282	9.73E-12	9.73E-12	1.829469	1.36E-11
Atrazine-desethyl	5815	1.53E+16	3690421	4.1	0.994993	6.97E-12	6.97E-12	5.839587	3.56E-11
Benzothiazole	2199	1.31E+15	214963.9	5.2	0.992835	7.83E-10	7.83E-10	8.812751	1.21E-09
Corticosterone	18217	1.68E+15	-570870	5.9	0.996523	1.10E-09	1.10E-09	2.307573	8.17E-11
Dichlorvos	8854	7.63E+14	-299872	5.4	0.990299	6.67E-10	6.67E-10	0.447563	3.95E-10
Ethoprop	10653	1.78E+16	560716.2	7.7	0.995966	3.48E-12	3.48E-12	1.891539	1.26E-12
Glimepiride	25966	1.23E+15	123675.4	7.9	0.992092	7.75E-10	2.08E-10	0.791916	7.97E-11
Haloperidol	19985	2.61E+16	3907047	5.2	0.991063	3.40E-12	3.40E-12	0.518308	1.53E-11
Hydrocortisonacetate	21578	1.94E+15	-461054	6.3	0.997483	9.47E-10	9.47E-10	0.593932	3.67E-10
Ketoconazole	27846	9.31E+15	87232.7	5.4	0.990828	1.91E-10	8.19E-12	2.175123	2.66E-11
Metazachlor	13310	7.66E+16	11874799	6.7	0.991802	2.93E-12	2.93E-12	1.047039	1.04E-11
Metsulfuron-methyl	20313	3.28E+15	-521811	5.7	0.999538	2.08E-10	2.08E-10	1.317987	1.05E-10
Norethindrone	14906	3000000000000000	-121236	6.8	0.995539	1.33E-10	1.33E-10	2.210349	7.98E-11
Omethoate	7996	2.01E+16	-2.9E+07	2.3	0.981351	5.64E-11	5.64E-11	3.912338	1.19E-11
Phenazine	5290	1.63E+16	-208573	6.1	0.997623	7.57E-12	7.57E-12	17.11533	2.11E-11
Progesterone	16098	3.09E+15	1269061	8.5	0.986138	6.88E-11	6.88E-11	5.21659	8.16E-11
Sebuthylazine	9637	4.67E+16	10845974	6.9	0.995819	3.41E-11	3.41E-11	1.458324	4.45E-11
Sulfaquinoxaline	15040	6.38E+15	464513.5	5	0.990893	1.41E-10	1.41E-10	4.293631	3.41E-11
TCMTB	10305	1.23E+15	-110809	7.6	0.995695	2.73E-10	2.73E-10	9.417664	8.97E-11
azamethiphos	16781	1.94E+16	476402.2	5.5	0.993281	1.18E-11	4.25E-14	1.410351	4.61E-12
bromacil	12060	2.66E+14	-132680	5.2	0.99331	7.30E-10	7.30E-10	3.187883	8.10E-10
chlorbromuron	14413	4.45E+14	16436.52	7.4	0.989999	6.42E-10	6.42E-10	0.314214	1.46E-10
clomazone	10393	2.94E+15	-144710	6.9	0.99327	1.58E-10	1.58E-10	3.284911	5.23E-11
fenbuconazol	17590	9.59E+15	-123164	7.9	0.995139	1.14E-11	1.14E-11	5.446925	3.84E-12
fluconazole	15526	7.54E+15	-177532	3.8	0.991419	2.43E-10	2.43E-10	3.096942	8.35E-11
heptylamine	894	1.2E+15	-769468	3.7	0.99944	3.25E-10	3.25E-10	2.224669	1.29E-10
iprobenphos	14129	3.54E+16	-668639	8	0.996612	6.54E-12	6.54E-12	4.489896	1.14E-12
metobromuron	11902	1.08E+15	30884.12	6.5	0.991962	1.50E-10	1.50E-10	3.563427	4.30E-11
nicosulfuron	21873	5.2E+15	-190517	5.1	0.999659	9.45E-11	1.83E-13	1.564233	2.58E-11
pyridaben	19361	2.08E+16	609300.2	10.6	0.99456	1.02E-11	1.02E-11	5.388548	6.41E-12
rimsulfuron	22949	6.58E+15	-534070	6	0.999319	9.15E-11	2.15E-13	2.168367	1.27E-11
thiram	10472	1.24E+15	-403404	6.2	0.99583	7.72E-10	1.50E-10	8.30338	8.74E-10

## Sheet: Table S4
Table S4: Compounds showing low LoD across all approaches
Compound	logP	pKa[BH+]	pKa[AH]
iprobenphos	3.88
pyridaben	5.2		1.5
fluconazole	0.41	2.3	12.68
metazachor
ametryn	2.59	6.74	14.63
acephate	-0.33		10.54

## Sheet: Table S5
Table S5: Compounds showing high LoD across all approaches
Compound	logP	pKa[BH+]	pKa[AH]
chlorothiazide	-0.44		9.17
irbesartan	5.37	5.85	4.26
L-phenylalanine	-1.35	9.45	2.47
propylthiouracil	0.65	3.43	8.75
aspartame	-2.81	8.53	3.53

## Sheet: Table S6
Table S6: Compounds with the low response factors
Compound	logP	pKa[BH+]	pKa[AH]
chlorothiazide	-0.44		9.17
chlorpyrifos	4.78
flufenoxuron	6.05		8.99
chlorthalidone	1.6	-0.06	9.03
cefoperazone	-1.17	2.22	3.38

## Sheet: Table S7
Table S7: Compounds with the high response factors
Compound	logP	pKa[BH+]	pKa[AH]
terbutrym	0.91	6.72	14.32
tridemorph	2.63	8.36
dibenz[a,j]acridine	3.8	5.79
ametryn	0.63	6.74	14.63
sebuthylazine	2.72	4.2	14.4
metazachlor	2.82	2.34

## Sheet: Table S8
Table S8: Predicted LoD values for the NORMAN SusDat list (S0)
SMILES	Predicted LoD (M)
c1cc(ccc1N)S(=O)(=O)NC(=N)N	2.36073e-09
CCCS(=O)c1ccc2c(c1)nc([nH]2)NC(=O)OC	1.01165e-09
Cc1c(c(c(c(n1)C)Cl)O)Cl	4.05654e-09
CCOc1cc(ccc1C(=O)OC)NC(=O)C	1.84061e-09
CC(C)(C)NCC(c1cc(c(c(c1)Cl)N)C(F)(F)F)O	2.14237e-09
CCCc1cc(nc(n1)S)O	1.45312e-09
Cc1cc(=O)[nH]c(=S)[nH]1	3.96024e-09
Cc1ccc(c(c1)C)N(C)C=N	1.07587e-09
c1(nc(nc(n1)Cl)N)N	3.14571e-09
c1ccc(cc1)C(=N)N	1.80052e-09
CN1CCN(C1=O)C	1.96158e-09
CNC(=O)CSP(=O)(OC)OC	2.35556e-09
CC(=O)NP(=O)(OC)SC	3.86289e-09
C/C(=CC(=NC)O)/OP(=O)(OC)OC	3.27157e-09
CN(C)C1CSSSC1	1.62413e-09
C=CCN(CC=C)C(=O)C(Cl)Cl	1.65123e-09
C(CCNC(=N)N)CN	1.88549e-09
CC(C)(/C=N/OC(=O)NC)SC	2.2951e-09
CC(C)(/C=N/OC(=O)NC)S(=O)(=O)C	4.30323e-09
Brc1cc(cc(Br)c1N)C(O)CNC(C)(C)C	1.34483e-09
CCC(C)SP(=O)(OCC)SC(C)CC	6.91751e-10
CCC(C)(C)NCC(O)c1cc(Cl)c(N)c(Cl)c1	1.25312e-09
CCSCCSP(=O)(OC)OC	1.57827e-09
S(c1nc(nc(n1)NC(C)C)NC)C	7.69036e-10
CCN(CC)C(=O)N1CCN(CC1)C	4.29838e-10
S(c1nc(nc(n1)NC(C)C(C)C)NCC)C	4.27299e-10
O=C(Oc1ccccc1CS(=O)(=O)CC)NC	2.05781e-09
O=C(Oc1ccccc1CS(=O)CC)NC	1.56526e-09
O=S(=O)(c1c(cc(OP(=O)(OC)OC)cc1)C)C	1.60368e-09
O=P(OC)(OC)Oc1ccc(SC)c(c1)C	1.06662e-09
CCCCC(C)C(C(CC(C)CC(CCCCC(CC(C(C)N)O)O)O)OC(=O)CC(CC(=O)O)C(=O)O)OC(=O)CC(CC(=O)O)C(=O)O	4.1269e-09
O=C(O)CC(C(=O)O)CC(=O)OC(C(C)CCCC)C(OC(=O)CC(C(=O)O)CC(=O)O)CC(C)CCCCCCC(O)CC(O)C(N)C	4.41483e-09
CC(C)C(=O)OC(C)OC(=O)NCC1(CCCCC1)CC(=O)O	2.40625e-09
Clc1cc(cc(Cl)c1N)C(O)CNC(C)(C)CO	2.35542e-09
O=S(=O)(N(SC(Cl)(Cl)F)c1ccc(cc1)C)N(C)C	3.39599e-09
CCCN(CCC)C(=O)SCCC	9.34571e-10
O=C1OC(CCCC(O)CCCCCc2cc(O)cc(O)c12)C	1.54761e-09
c1c(c(ccc1)Nc1c(cccc1Cl)Cl)CC(=O)O	4.07833e-09
Ic1c(c(I)c(c(I)c1N(C)C(=O)CO)C(=O)NCC(O)CO)C(=O)NCC(O)CO	2.11765e-09
O=S(=O)(c1ccc(cc1)NC(=O)C)Nc1nc(cc(n1)C)C	1.53778e-09
c1ccccc1CN(C(=O)C(C)(C)C)C(C)C	5.00947e-10
c1(nc(nc(n1)Cl)NCC)NCC	4.02708e-10
c1(nc(nc(n1)O)NCC)NC(C)C	7.34734e-10
c1(nc(nc(n1)Cl)NCC)NC(C)(C)C	2.73608e-10
N(C(=O)N)c1ccc(cc1)C(C)C	1.4083e-09
c1(nc(nc(n1)Cl)N)NCC	1.35477e-09
c1(nc(nc(n1)Cl)NCC)NC(C)C	2.93352e-10
O=C1CCCC(=O)C1C(=O)c1ccc(S(=O)(=O)C)cc1Cl	1.73838e-09
c1(nc(NC(C)(C)C)nc(n1)SC)NC1CC1	4.13805e-10
c12c(n(c(=O)n(c1=O)C)C)ncn2C	3.16691e-09
N(C(=O)Nc1ccc(cc1)C(C)C)C	8.72983e-10
c1(nc(nc(n1)SC)NCC)NC(C)(C)C	4.05032e-10
c1(Oc2ccccc2)cc(ccc1)CO	1.15258e-09
c1cc(C(=O)c2ccc(cc2)OC(C(=O)O)(C)C)ccc1Cl	2.49056e-09
O=S(=O)(Nc1ccc(C)cc1)N(C)C	1.99867e-09
S(=O)(=O)(N)N(C)C	4.84936e-09
O=c1c(Cl)c(Cl)sn1CCCCCCCC	1.07769e-09
c1(nc(nc(n1)OC)NCC)NC(C)(C)C	5.69068e-10
COCCOCCOC	1.42176e-09
CCC(CC)OC1C=C(CC(C1NC(=O)C)N)C(=O)OCC	1.35613e-09
O=S(=O)(O)CC(=O)N(c1ccccc1)C(C)C	1.99165e-09
c1(nc(nc(n1)OC)NCC)NC(CC)C	5.66475e-10
n1c(nc(Cl)nc1NCC)NC(CC)C	4.31843e-10
Oc1ccc(C(F)(F)F)cc1	1.6392e-08
CC(C)NCC(O)COc1ccc(cc1)CC(=O)O	1.63477e-09
c1(c(nncc1N)O)Cl	6.37893e-09
ClCC(=O)N(CCOCC)C(=C(C)C)c1ccccc1	5.36173e-10
CC(C)N(C(=O)CCl)c1ccccc1	1.24693e-09
O=C(O)c1cc(c(O)c(Br)c1)Br	9.29848e-09
ClCCN(CCCl)P1(=O)NCCCO1	1.10997e-09
c1cc(ccc1CC(=O)N)OCC(CN)O	1.69912e-09
c1ccccc1N(C(=O)C(=O)N(C)C)N(C)C(=O)C	9.25745e-10
O=C(O)C(F)(F)C(F)(F)C(F)(F)F	9.37631e-09
O=C(O)C(F)(F)C(F)(F)C(F)(F)C(F)(F)F	1.00924e-08
O=C(O)C(F)(F)C(F)(F)C(F)(F)C(F)(F)C(F)(F)F	9.16317e-09
O=C(O)C(F)(F)C(F)(F)C(F)(F)C(F)(F)C(F)(F)C(F)(F)F	8.21147e-09
O=C(O)C(F)(F)C(F)(F)C(F)(F)C(F)(F)C(F)(F)C(F)(F)C(F)(F)C(F)(F)F	6.70987e-09
O=C(O)C(F)(F)C(F)(F)C(F)(F)C(F)(F)C(F)(F)C(F)(F)C(F)(F)C(F)(F)C(F)(F)F	6.4685e-09
OC(=O)C(F)(F)C(F)(F)C(F)(F)C(F)(F)C(F)(F)C(F)(F)C(F)(F)C(F)(F)C(F)(F)C(F)(F)F	6.80923e-09
FC(F)(C(F)(F)C(F)(F)C(F)(F)C(F)(F)C(F)(F)C(F)(F)C(F)(F)F)S(=O)(=O)NCC	3.3354e-09
c1(nc(nc(n1)Cl)NC(C)C)NC(C)C	4.95786e-10
c1(cc(C(=O)NCCN(CC)CC)c(cc1N)OC)Cl	9.63227e-10
c1(C(=O)C(NC(C)(C)C)C)cc(ccc1)Cl	8.93407e-10
c1c(Cl)cccc1N1CCNCC1	6.49476e-10
c1c(C(F)(F)F)cccc1N1CCNCC1	1.04803e-09
c1(ccccc1)CC(N)C	9.46201e-10
Cc1ccc(cc1)C(=O)C(C)NC	1.21025e-09
C1(=Nc2c(Nc3c1cccc3)ccc(c2)Cl)N1CCN(CC1)C	2.45587e-10
OCc1cc(ccc1O)C(O)CNC(C)(C)C	2.15993e-09
CCC(C)C(=O)OC1CC(C=C2C1C(C(C=C2)C)CCC(CC(CC(=O)O)O)O)O	1.88425e-09
Ic1c(c(I)c(c(I)c1NC(=O)C(CO)CO)C(=O)N(CC(O)CO)C)C(=O)N(CC(O)CO)C	1.36094e-09
FC(F)(CCOP(=O)(OCCC(F)(F)C(F)(F)C(F)(F)C(F)(F)C(F)(F)C(F)(F)F)O)C(F)(F)C(F)(F)C(F)(F)C(F)(F)C(F)(F)F	2.69113e-09
FC(F)(CCOP(=O)(OCCC(F)(F)C(F)(F)C(F)(F)C(F)(F)C(F)(F)C(F)(F)C(F)(F)C(F)(F)F)O)C(F)(F)C(F)(F)C(F)(F)C(F)(F)C(F)(F)C(F)(F)C(F)(F)F	2.60391e-09
O=P(O)(OCCC(F)(F)C(F)(F)C(F)(F)C(F)(F)C(F)(F)C(F)(F)F)O	3.55675e-09
O=P(O)(OCCC(F)(F)C(F)(F)C(F)(F)C(F)(F)C(F)(F)C(F)(F)C(F)(F)C(F)(F)F)O	3.59085e-09
O=C(Oc1cc(c(SC)c(c1)C)C)NC	1.08484e-09
O=C(NCC#N)c1cnccc1C(F)(F)F	5.10174e-09
Clc1c(OP(=S)(OCC)OCC)nc(Cl)c(Cl)c1	1.40632e-09
Clc1c(OP(=S)(OC)OC)nc(Cl)c(Cl)c1	2.09433e-09
O=C(Oc1cc(c(c(c1)C)S(=O)C)C)NC	1.4409e-09
C#CCN(C)Cc1ccccc1	5.95097e-10
O(c1cc(NC(C)CCCN)c2ncccc2c1)C	4.85752e-10
CCCC(C(=O)OCC)NC(C)C(=O)N1C2CCCCC2CC1C(=O)O	7.84444e-10
S(c1nc(nc(n1)NC(C)C)NCC)C	3.99736e-10
Clc1cc(C#N)cc(Cl)c1O	1.00838e-08
O=P(SC(CC)C)(OCC)N1C(=O)SCC1	1.0135e-09
Clc1c(c(c(Cl)c(Cl)c1Cl)C(=O)O)C(=O)O	8.99411e-09
O=C1N(CC(=O)N)CCC1	5.62084e-09
O=C(Nc1ccccc1)N(C)C	1.20025e-09
COP(=O)(OC)OC1=C(Cl)C2C=CCC12	1.59319e-09
ClCC(=O)N(c1c(cccc1CC)CC)CCOCCC	3.70297e-10
O(c1ccccc1OCC=C)CC(O)CNC(C)C	5.95018e-10
O=C(Nc1ccccc1C)C(NCCC)C	7.57721e-10
O=C(N)C1NCCC1	4.03644e-09
N(CCCC)(CCCC)CCCC	1.5191e-10
NC(C)CCCCC	1.44142e-09
O=C(N)C1CCNCC1	4.13902e-09
O=C(OC(=O)OC(C)(C)C)OC(C)(C)C	1.63017e-09
O=C(Nc1nc(OC)cc(OC)n1)NS(=O)(=O)N(C)S(=O)(=O)C	1.84581e-09
Clc1cc(C(=O)NC(C#C)(C)C)cc(Cl)c1	1.5116e-09
n1nn(c2ccccc12)COC	1.47093e-09
c1cc2c(cc1C(=O)O)nn[nH]2	7.57875e-09
O=C(N(CC)C(C(=O)N(C)C)CC)/C=C/C	7.80781e-10
CN(C)C1C2CC3CC4=C(C=CC(=C4C(=C3C(=O)C2(C(=C(C1=O)C(=O)N)O)O)O)O)N(C)C	1.51914e-09
CC(Cc1ccccc1)NCC#C	7.23811e-10
O=C(c1ccc(OC)cc1)NCC	1.35232e-09
CC12CC3CC(C1)(CC(C3)(C2)N)C	1.1636e-09
O=NN1CCNCC1	3.93085e-09
O=NN(c1ccccc1)C	4.79502e-09
O=NN(CC)CC	2.40934e-09
O=NN1CCCCC1	3.7466e-09
O=NN(CCC)CCC	1.58744e-09
O=S(=O)(c1ccc(cc1)C)N(N=O)C	3.09459e-09
O=NN(CCCC)CCCC	9.34164e-10
CCN(C(C)Cc1cccc(c1)C(F)(F)F)N=O	1.68295e-09
CN(C)c1ccc(cc1)Cl	1.60613e-09
OS(=O)(=O)c1ccc(CCCCCCCCCC(=O)O)cc1	2.50943e-09
OS(=O)(=O)c1ccc(CCCCCCCC(=O)O)cc1	2.41503e-09
CCCCP(=O)(CCCC)CCCC	5.2821e-10
CCCCNC(C)C	1.03336e-09
C=CC(CCC(=O)O)N	4.32066e-09
CC(C)NC(C)(C)C	1.04225e-09
CCCSP(=O)(OCC)SCCC	7.47754e-10
CCOC(=O)CC(C(=O)OCC)SP(=O)(OC)OC	1.07427e-09
CCSC(=O)N1CCCCCC1	6.89416e-10
CC(C)N(C(C)C)C(=O)SCC(=C(Cl)Cl)Cl	1.95707e-09
OC1CC(CN)N(CC)C1	1.53694e-09
CC(=C)C1=NN=C(O1)C1=CC=C(Br)C=C1	9.82893e-10
C1=CC=C(C(=C1)C2=NOC(=N2)C3=CC(=CC=C3)[N+](=O)[O-])Br	1.41372e-09
CC[C@H]1OC(=O)[C@H](C)[C@@H](O[C@H]2C[C@@](C)(OC)[C@@H](O)[C@H](C)O2)[C@H](C)[C@@H](O[C@@H]2O[C@H](C)C[C@H](NC)[C@H]2O)[C@@](C)(C[C@@H](C)C(=O)[C@H](C)[C@@H](O)[C@]1(C)O)OC	4.10029e-10
CC[C@H]1OC(=O)[C@H](C)[C@@H](O[C@H]2C[C@@](C)(OC)[C@@H](O)[C@H](C)O2)[C@H](C)[C@@H](O[C@@H]2O[C@H](C)C[C@@H]([C@H]2O)N(C)C=O)[C@@](C)(C[C@@H](C)C(=O)[C@H](C)[C@@H](O)[C@]1(C)O)OC	4.60256e-10
CC[C@H]1OC(=O)[C@H](C)[C@@H](O[C@H]2C[C@@](C)(OC)[C@@H](O)[C@H](C)O2)[C@H](C)[C@@H](O[C@@H]2O[C@H](C)C[C@@H]([C@H]2O)N(C)C)[C@@](C)(C[C@@H](C)\C(=N/OC)[C@H](C)[C@@H](O)[C@]1(C)O)OC	2.89993e-10
FC(F)(c1cc(Nc2ncccc2)ccc1)F	1.57083e-09
FC(F)(c1cc(Nc2ncc(O)cc2)ccc1)F	2.44073e-09
OC(=O)C1=C(F)C(Br)=CC(=C1)S(Cl)(=O)=O	9.22199e-09
OC(=O)C1=CC=CC(=C1)C1=CC=CC=C1I	1.62324e-09
OC(=O)C(F)(F)F.OC(=O)C(F)(F)F.[H]C12CN(CC3CC3)C([H])(CN1)C2	6.60335e-10
FC1=CC=C(NC2=NC=CC(=C2)C#N)C=C1	1.53403e-09
[O-][N+](=O)C1=C(N=CC(Br)=C1)N1CCCCC1	1.59598e-09
SCc1ccc(C=O)o1	3.89641e-09
CN(C)Cc1ccc(C=O)o1	2.4216e-09
CN(C)Cc1ccc(CS)o1	7.19858e-10
C1(CN)C(c2cc(O)ccc2)(O)CCCC1	2.15916e-09
C=CCO[C@H]1[C@@H](OCC2=CC=CC=C2)[C@H](COCC2=CC=CC=C2)O[C@@H](SC2=CC=CC=C2)[C@H]1OCC1=CC=CC=C1	2.6503e-10
Oc1ccc(cc1)C(C=O)C1(O)CCCCC1	1.77595e-09
COc1ccc(cc1)C(O)(C=O)C1(O)CCCCC1	1.59428e-09
c1ccc(cc1)OCC(=O)O	5.57398e-09
CC(C)(CO)C(C(=O)NCCCO)O	3.18664e-09
CC(C)(CO)C(C(=O)NCCCO)O	3.18664e-09
CC(C)(CO)C(C(=O)NCCCO)O	3.18664e-09
CC(C)(CO)C(C(=O)NCCCO)O	3.18664e-09
CC(C)(CO)C(C(=O)NCCCO)O	3.18664e-09
CC(C)(CO)C(C(=O)NCCCO)O	3.18664e-09
CC(C)(CO)C(C(=O)NCCCO)O	3.18664e-09
CC(C)(CO)C(C(=O)NCCCO)O	3.18664e-09
CC(C)(CO)C(C(=O)NCCCO)O	3.18664e-09
CC(C)(CO)C(C(=O)NCCCO)O	3.18664e-09
CC(C)(CO)C(C(=O)NCCCO)O	3.18664e-09
CC(C)(CO)C(C(=O)NCCCO)O	3.18664e-09
CC(C)(CO)C(C(=O)NCCCO)O	3.18664e-09
CC(C)(CO)C(C(=O)NCCCO)O	3.18664e-09
CC(C)(CO)C(C(=O)NCCCO)O	3.18664e-09
CC(C)(CO)C(C(=O)NCCCO)O	3.18664e-09
OCCOCCOCCOCCOS(O)(=O)=O	2.08038e-09
O=S(=O)(O)OCCOCCOCCOCCOCCOCCO	1.90104e-09
O=S(=O)(O)OCCOCCOCCOCCOCCOCCOCCO	1.90735e-09
O=S(=O)(O)OCCOCCOCCOCCOCCOCCOCCOCCO	2.2314e-09
O=S(=O)(O)OCCOCCOCCOCCOCCOCCOCCOCCOCCO	2.12351e-09
O=S(=O)(O)OCCOCCOCCOCCOCCOCCOCCOCCOCCOCCO	1.7931e-09
O=S(=O)(O)OCCOCCOCCOCCOCCOCCOCCOCCOCCOCCOCCO	1.63592e-09
O=S(=O)(O)OCCOCCOCCOCCOCCOCCOCCOCCOCCOCCOCCOCCO	1.61781e-09
O=S(=O)(O)OCCOCCOCCOCCOCCOCCOCCOCCOCCOCCOCCOCCOCCO	1.3887e-09
O=S(=O)(O)OCCOCCOCCOCCOCCOCCOCCOCCOCCOCCOCCOCCOCCOCCO	1.27509e-09
OS(=O)(=O)c1ccc(cc1)C(CCCC)CCCCC	8.34199e-10
OS(=O)(=O)c1ccc(cc1)C(CCCC)CCCCCC	7.06861e-10
OS(=O)(=O)c1ccc(cc1)C(CCCCC)CCCCCC	7.94304e-10
CCCC(CCCC(O)=O)C1=CC=C(C=C1)S(O)(=O)=O	2.74677e-09
OCCOCCOCCOCCOCCO	1.78928e-09
OCCOCCOCCOCCOCCOCCO	1.1195e-09
OCCOCCOCCOCCOCCOCCOCCOCCOCCOCCO	1.11622e-09
OCCOCCOCCOCCOCCOCCOCCOCCOCCOCCOCCO	1.09417e-09
OCCOCCOCCOCCOCCOCCOCCOCCOCCOCCOCCOCCO	1.02906e-09
OCCOCCOCCOCCOCCOCCOCCOCCOCCOCCOCCOCCOCCO	9.43841e-10
OCCOCCOCCOCCOCCOCCOCCOCCOCCOCCOCCOCCOCCOCCO	1.04921e-09
OCCOCCOCCOCCOCCOCCOCCOCCOCCOCCOCCOCCOCCOCCOCCO	9.6054e-10
OCCOCCOCCOCCOCCOCCOCCOCCOCCOCCOCCOCCOCCOCCOCCOCCO	9.06726e-10
OCCOCCOCCOCCOCCOCCOCCOCCOCCOCCOCCOCCOCCOCCOCCOCCOCCO	1.09809e-09
CC(C)(C)C(=O)OCC1CO1	2.82697e-09
BrCc1cccc(Oc2ccccc2)c1	7.28182e-10
CC(=O)NCCO	6.46328e-09
CC(C)C1CCC(C)CC1O	1.51755e-09
CC(=O)CC(=O)OC(C)(C)C	2.25154e-09
CCCNCCC	9.46494e-10
CCCCC(=O)NC1(CCCC1)C#N	1.37615e-09
Oc1ccc2Nc3ccccc3C(C=O)c2c1	1.72577e-09
Clc1ccc(c(Cl)c1)C1(Cn2cncn2)OCCO1	4.85865e-10
CCC(CCOc1ccc(CC)cc1)CCC1OC1(C)CC	5.0705e-10
Cc1oc(=O)oc1CCl	5.90821e-09
CC(C)CC(C)(O)C#C	1.57536e-09
CCC(C)(C)C(=O)SCCC(=O)OC	1.31974e-09
OCCN1CCCN(CCCN2c3ccccc3Sc3ccc(cc23)C(F)(F)F)CC1	5.82918e-10
CC(=O)c1ccc(Cl)cc1Cl	3.01361e-09
CCOC(=O)C(C)CC	2.98004e-09
Clc1nc(NC=O)nc(Cl)c1NC=O	3.87105e-09
Cc1cccc(N)c1C	1.84062e-09
COC(=O)c1cccc(Cl)c1N	3.99748e-09
CCCCCCCCCCCCC1CO1	1.08716e-09
CN(C)CCCN1c2ccccc2S(=O)c2ccc(Cl)cc12	4.65039e-10
Oc1ccc(SCCOCCSc2ccc(O)cc2)cc1	4.46051e-10
Cc1ncc(C#N)c(N)n1	3.80165e-09
CCCOc1ccc(cc1N)C(=O)OCCN(CC)CC	7.84795e-10
CCCCC(CC)COC(=O)OOC(=O)OCC(CC)CCCC	2.34898e-09
CC(C)CCCCCCCOC(=O)C=C	1.10042e-09
Cc1ccc2c(Br)cc(Br)c(O)c2n1	2.0773e-09
CC1(C)C2CCC1(C)C(O)C2	2.07077e-09
CCCCCCCCCCCCCCCCCC(=O)OC	1.81117e-09
Clc1ccc2oc(=O)[nH]c2c1	6.72459e-09
Cc1ccc(N)c(C)c1	2.46602e-09
Cc1ccc(cc1)S(=O)(=O)c1ccc(O)c(O)c1	2.4985e-09
N1c2ccccc2C(C2c3ccccc3Nc3ccccc23)c2ccccc12	4.64889e-10
Cc1ccccc1OCC(O)CO	2.41761e-09
Fc1ccccc1C1=NCC(=S)N(CC(F)(F)F)c2ccc(Cl)cc12	8.6338e-10
CCCCCC(C)(CC)C(=O)OOC(C)(C)CC(C)O	1.29919e-09
CCCOc1ccc(cc1)C(=O)CCN1CCCCC1	4.06197e-10
CNS(=O)(=O)c1ccc2cc(N)ccc2c1	1.26078e-09
Oc1ccc(OC(=O)c2ccc(OCC=C)cc2)cc1	1.38788e-09
CN(C)S(=O)(=O)N1CC1Cc1ccccc1	1.045e-09
CN(C)CCC(Oc1cccc2ccccc12)c1cccs1	3.26987e-10
COc1cccc(n1)N(C)C(=S)Oc1cccc(c1)C(C)(C)C	3.94565e-10
CCCCCCCCCCCCCCOC(=O)C=C	1.26145e-09
BrCCC(Br)C(=O)OCC1=CC=CC=C1	1.17315e-09
CC(CC1=CC(=C(C(=C1)OC)OC)OC)N	9.44459e-10
COc1cc2nc(Cl)nc(N)c2cc1OC	1.65734e-09
Cc1cccc(c1)N1CCNCC1	4.95558e-10
Oc1c(O)c(ccc1Cl)S(=O)(=O)c1ccc(Cl)cc1	2.20813e-09
CN(C)S(=O)(=O)n1cnc(n1)S(=O)(=O)n1c(C)c(Br)c2ccc(F)cc12	2.13528e-09
Cc1cc(Br)cc(Br)c1OCC1CO1	8.79934e-10
CCOC(=O)CC(=O)OCC	3.10407e-09
O=C(c1cn(CCN2CCOCC2)c2ccccc12)c1cccc2ccccc12	2.837e-10
CC1NC(C)(C)COC1(O)c1cccc(Cl)c1	8.47673e-10
OC(F)(F)C(F)(F)C(F)(F)C(F)(F)C(F)(F)C(F)(F)C(F)(F)C(F)(F)C(F)(F)C(F)(F)C(F)(F)C(F)(F)C(F)(F)C(F)(F)F	5.26667e-09
COC(=O)C(C=O)c1ccccc1	3.17409e-09
CCN(CC)c1nc(=O)cc(C)[nH]1	9.06112e-10
CCN1CC(CCN2CCOCC2)C(C1=O)(c1ccccc1)c1ccccc1	2.27185e-10
Fc1cc(Br)ccc1OC(F)(F)F	6.93508e-09
CCC1=CC=CC(C)=C1N(C(C)COC)C(=O)CO	1.02549e-09
C([C@@H]([C@@H]1C(=C(C(=O)O1)O)O)O)O	1.02237e-08
ClC(=O)C1CCCCC1	2.9966e-09
Oc1ccc(cc1)C1CCCCC1	2.10677e-09
Nc1ncn(C2CC(O)C(CO)O2)c(=O)n1	6.48525e-09
CC(C)(C)c1cc(Cc2cc(c(O)c(c2)C(C)(C)C)C(C)(C)C)cc(c1O)C(C)(C)C	6.38765e-10
OC(=O)C(Cc1cc(I)c(O)c(I)c1)c1ccccc1	2.19002e-09
CCCCC(CC)COCC1CO1	8.15453e-10
CCSC(=O)N(CC)C1CCCCC1	6.08886e-10
CN(C)c1cccc(O)c1	2.20908e-09
COc1ccc(Cl)cc1C(=O)NCCc1ccc(cc1)S(=O)(=O)NC(=O)NC1CCCCC1	1.10826e-09
CCCCCCCCCCCCCCOC(=O)OOC(=O)OCCCCCCCCCCCCCC	2.29846e-09
OCCCCCCO	5.99023e-09
CCOP(=O)(NC(C)C)Oc1ccccc1C(=O)OC(C)C	1.09735e-09
FC(F)CNCc1ccc(Cl)nc1	2.36346e-09
COc1ccc2ccccc2c1	1.07024e-09
CC(=O)CCc1ccc(O)cc1	2.33885e-09
CCOC(=O)C(C)(C)c1ccc(cc1)C(=O)C1CC1	9.26569e-10
ClC(=O)CCC=C	4.36385e-09
NCCCCCCCCCCN	1.8515e-09
O=C(N1CCCCCC1=O)c1cccc(c1)C(=O)N1CCCCCC1=O	8.59919e-10
CC[N+]1(C)CCCC(C1)OC(=O)C(O)(C1=CC=CC=C1)C1=CC=CC=C1	5.39291e-10
CN(C)CCSSCCN(C)C	6.02934e-10
COC1=CC=C(C=CC)C=C1	1.00615e-09
COc1ccc(cc1)C(=C(Cl)Cl)c1ccc(O)cc1	1.15641e-09
C1=C(NC=N1)CCNC(=O)C(CCC(=O)O)N	4.38292e-09
S=C(SN1CCOCC1)N1CCOCC1	4.67919e-10
Nc1ccc2NC(=O)CN=C(c3ccccc3F)c2c1	1.07609e-09
CC(=O)c1c(O)cccc1O	7.73621e-09
CC(CN1CCCCC1)C(=O)c1ccc(C)cc1	4.35988e-10
CCOC(=O)C(C)O	8.50164e-09
Cc1nc(C)c(Cl)c(N)n1	2.87572e-09
CC(=O)c1c(C)c(c(c(c1C)N(=O)=O)C(C)(C)C)N(=O)=O	2.89589e-09
O[C@@H]1COC(=O)C1	5.65572e-09
C1C(O1)CN2C(=O)N(C(=O)N(C2=O)CC3CO3)CC4CO4	1.73113e-09
COCCOCOCCOC	1.59676e-09
CC(=O)CC(C)(C)O	3.99854e-09
NC(=O)C1=CC=C(C=C1)N=C(O)C1=CC=C(N)C=C1	1.64482e-09
CCCC1CC(N(C)C1=O)C(=O)NC(C(C)Cl)C1OC(SC)C(O)C(O)C1O	1.02716e-09
O=C(Nc1ccccc1)c1ccccc1	1.40213e-09
CCN(CC)CCOC(=O)c1ccc(N)cc1Cl	9.08622e-10
CCN(CC)C(=O)C(O)C1=CC=CC=C1	9.04348e-10
CC(C)C(NC(=O)OC(C)(C)C)C(=O)OCCOCn1cnc2c1[nH]c(N)nc2=O	2.08547e-09
CC1(C)Nc2cccc3cccc(N1)c23	7.13767e-10
C[C@H](NCC1=CC=C(OCC2=CC=CC(F)=C2)C=C1)C(N)=O	8.16232e-10
CCCP1(=O)OP(=O)(CCC)OP(=O)(CCC)O1	1.43363e-09
CCN(CCO)CCCC(C)Nc1ccnc2cc(Cl)ccc12	5.23608e-10
CNC(C)CCC=C(C)C	4.17524e-10
C1=CC(=CC(=C1)Br)OC2=C(C(=C(C=C2)Br)Br)Br	9.88204e-10
CCCCC(CC)COC(=O)Nc1cccc(CN=C=O)c1	1.47512e-09
CN1C(O)C(O)N(C)C1=O	4.51702e-09
CC1(C)OCC=CCO1	1.55768e-09
CC1(CCCBr)OCCO1	1.19861e-09
CCC(=O)CC(=O)OC	4.16572e-09
CC(O)CN(C)CC(C)O	2.67196e-09
C1=CC=C2C(=C1)C(=O)NC(O2)CCCl	1.31797e-09
CC[C@]12CC[C@H]3[C@H]([C@@H]1CCC2=O)CCC4=CC(=O)CC[C@H]34	1.04003e-09
[H][C@]1(N)C=CCC[C@@]1(C(=O)OCC)C1=CC=CC=C1	5.53762e-10
CS(=O)(=O)c1nc2ccccc2s1	4.43376e-09
OC1=C2C=CC=CC2=C(C=C1)S(O)(=O)=O	4.82723e-09
CCCC(O)CO	7.50075e-09
COP(=S)(OC)Oc1ccc(cc1)C#N	1.92825e-09
CCC(CC)CC1(CCCCC1)C#N	1.07582e-09
COCCc1ccc(O)cc1	1.69127e-09
CCC(CO)CC(CC)CO	2.79442e-09
CCC(N)(CO)CO	3.04296e-09
CCCOCC(C)OCC(C)O	1.70523e-09
COC(=O)c1sccc1S(=O)(=O)NC(=O)Nc1nc(C)nc(OC)n1	1.37539e-09
CC(Cl)COCC(C)Cl	1.35243e-09
OC(=N)CS(=O)(=O)C(c1ccccc1)c1ccccc1	1.235e-09
O=C1CN2CCC1CC2	1.78429e-09
COC1(C)CCC23CC1C(C)(C)C2CCC3C	7.98822e-10
CNCCC1=CC=C(C=C1)[N+](=O)[O-]	1.60154e-09
O=C1O[C@@H](CN2C(=O)C3=CC=CC=C3C2=O)CN1C1=CC=C(C=C1)N1CCOCC1=O	9.4563e-10
O=C(CC#N)OCCc1ccccc1	2.24354e-09
CC(C)(c1cc(Br)c(OCCO)c(Br)c1)c1cc(Br)c(OCCO)c(Br)c1	9.47455e-10
OCCOCCN1CCNCC1	1.25205e-09
COc1ccc(cc1OC1CCCC1)C1(CCC(=O)CC1)C#N	6.85096e-10
Cc1c[nH]c(=O)[nH]c1=O	1.23855e-08
CC(C)(c1cc(Br)c(OCC(Br)CBr)c(Br)c1)c1cc(Br)c(OCC(Br)CBr)c(Br)c1	4.31037e-10
Cc1ccc(C)c(O)c1	3.95767e-09
COC(=O)C=CC1=CC=CC=C1	4.71693e-09
CC(C)(C1=CC(Br)=C(O)C=C1)C1=CC(Br)=C(O)C=C1	1.55512e-09
Cc1cccc(N)c1N	2.4997e-09
Oc1ccc(NC(=O)c2ccccc2O)cc1	1.96311e-09
NC(=O)NC(=N)NC(=O)NS(=O)(=O)c1ccccc1C(F)(F)F	2.3448e-09
CC(C)NCC(COC1=C(C=C(C=C1)NC(=O)C)C(=O)C)O	9.6045e-10
CCOC1=NC(=CC2=NC(=NN21)SSC3=NN4C(=N3)C=C(N=C4OCC)F)F	1.47259e-09
CC(O)C(=O)N(C)c1ccccc1	2.11085e-09
CCCCCCCCCCCCCCN(C)C	3.92069e-10
Cc1cc(C)c(C(=O)P(=O)(C(=O)c2c(C)cc(C)cc2C)c2ccccc2)c(C)c1	4.3917e-10
Oc1ccc(cc1)C(c1ccc(O)cc1)C(Cl)(Cl)Cl	1.63706e-09
CCCCCCCCCCCCCCCCCCCCCCOC(=O)CCCCCCCCCCCCCCCCCCCCC	1.09072e-09
Fc1ccc(cc1)C(=O)C1CCN(CCn2c(=O)[nH]c3ccccc3c2=O)CC1	7.12244e-10
CC(C)NCC(O)c1ccc(O)c(O)c1	2.72254e-09
O=C=Nc1ccc(OP(=S)(Oc2ccc(cc2)N=C=O)Oc2ccc(cc2)N=C=O)cc1	1.22778e-09
CN(CC1=CN=C2N=C(N)N=C(N)C2=N1)C1=CC=C(C=C1)C(=O)NC(CCC(O)=O)C(O)=O	1.90441e-09
OS(=O)(=O)C1=C(C=CC2=C(C=C(NC3=NC(NC4=CC=CC=C4)=NC(=N3)N3CCOCC3)C=C2)S(O)(=O)=O)C=CC(NC2=NC(NC3=CC=CC=C3)=NC(=N2)N2CCOCC2)=C1	6.24649e-10
Oc1ccc(cc1)C(=O)c1ccccc1	3.13446e-09
CCOCCC(=O)OCC	1.69596e-09
CCc1nn(C)c(C(=O)NCc2ccc(Oc3ccc(C)cc3)cc2)c1Cl	4.91423e-10
C1=CC=C2C(=C1)C3=NC4=C5C=CC=CC5=C(N4)NC6=C7C=CC=CC7=C(N6)NC8=C9C=CC=CC9=C(N8)N=C2N3	3.83302e-10
CCCOC(=O)[C@H]1[C@H]2CC[C@H](N2C)C[C@@H]1OC(=O)C3=CC=CC=C3	7.58518e-10
CCc1nc[nH]c(=O)c1F	5.20187e-09
OC(=O)C1CCCCC1	6.69763e-09
CC(=O)OC1C(CC2C3CCC4CC(O)C(CC4(C)C3CCC12C)N1CCOCC1)N1CCCC1	4.79538e-10
CCCCC(CC)C(=O)OC	1.94659e-09
O=S(=O)(O)/N=N/c1cc(ccc1OC)c2ccccc2	1.38865e-09
CCCCC(CC)COC(=O)OOC(C)(C)C	2.38919e-09
O=S1(=O)CCCC1	4.60139e-09
COC(=O)Cc1ccccc1	3.88077e-09
O=C(NCCCCCCNC(=O)NCc1ccccc1)NCc1ccccc1	7.61043e-10
Fc1ccc(cc1)C(N1CCN(CC1)c1nc(NCC=C)nc(NCC=C)n1)c1ccc(F)cc1	1.97037e-10
Cc1ccc(cc1Cl)N=C=O	6.5428e-09
CCCCC(CC)COCOCC(CC)CCCC	5.01305e-10
CCCCCCCC(=O)OCCCOC(=O)CCCCCCC	1.60398e-09
CC(=O)Oc1ccc(cc1)C1CC1(Cl)Cl	1.893e-09
CC(C)C1NC(=O)C(NC(=O)c2ccc(C)c3oc4c(C)c(=O)c(N)c(C(=O)NC5C(C)OC(=O)C(C(C)C)N(C)C(=O)CN(C)C(=O)C6CCCN6C(=O)C(NC5=O)C(C)C)c4nc23)C(C)OC(=O)C(C(C)C)N(C)C(=O)CN(C)C(=O)C2CCCN2C1=O	5.67291e-10
Oc1c(Br)cc(cc1Br)C1(OS(=O)(=O)c2ccccc12)c1cc(Br)c(O)c(Br)c1	2.33524e-09
CCCCCC(CO)CCC	2.56428e-09
CCCCNC(=O)NS(=O)(=O)c1ccc(C)cc1	1.67549e-09
OCC(O)C(O)C(OC1OC(CO)C(O)C(O)C1O)C(O)CO	4.45557e-09
FC(F)(F)C(=O)C(F)(C(F)(F)F)C(F)(F)F	6.20167e-09
CCCCCCCCCCCCc1ccc(cc1)S(O)(=O)=O	1.03564e-09
O=C(OCC1CO1)c1ccc(cc1)C(=O)OCC1CO1	1.25591e-09
CC(C)(c1ccc(N)cc1)c1ccc(cc1)C(C)(C)c1ccc(N)cc1	5.55279e-10
COC1CC2CC(CC1[N+]2(C)C)OC(=O)C(O)(c1ccccc1)c1ccccc1	5.83317e-10
CC1(C)OCC(CO)O1	3.72616e-09
CNC(=O)Oc1c(cc(C)cc1C(C)(C)C)C(C)(C)C	1.17293e-09
CCNc1nc(C)cc(OP(=S)(OC)OC)n1	4.87819e-10
CC(=O)c1cc(cc2c1CCC2(C)C)C(C)(C)C	1.06295e-09
Cc1ccc2oc(=O)ccc2c1	3.4908e-09
CCCCCCCCCCCCSC(C)CC#N	7.92869e-10
CC(C)OCCCn1c(O)c(C#N)c(C)cc1=O	1.46754e-09
Clc1c(Cl)c(Cl)c(c(Cl)c1Cl)N(=O)=O	4.97494e-09
CCCC(=O)c1ccc(cc1)N1CCOCC1	4.70306e-10
CC[N+](C)(CC)CCOC(=O)C1C2=CC=CC=C2OC2=C1C=CC=C2	7.07332e-10
ClC1=C(Cl)C2(Cl)C3CC4C(CCCC3C1(Cl)C2(Cl)Cl)C1(Cl)C2(Cl)OC2(Cl)C4(Cl)C1(Cl)Cl	7.33974e-10
CCC(CCc1ccc(O)cc1)c1ccc(O)cc1	9.87133e-10
Clc1cc(Cl)c2[nH]c3c4C(=O)c5ccccc5C(=O)c4c(Cl)cc3c(=O)c2c1	1.4503e-09
CCCCCC(C)CO	2.9377e-09
Oc1ccc(cc1)C(=O)c1ccc(O)c(O)c1O	4.17822e-09
CCNC(C)C(=O)C1=CC2=C(C=C1)OCO2	9.51186e-10
CC(O)CNCC(C)O	2.44919e-09
CC(C)CCC(C)Nc1ccc(N)cc1	5.12971e-10
CN(C)Cc1ccccc1Cl	9.65465e-10
OC(C(=O)c1ccccc1)c1ccccc1	2.18868e-09
CCC(=O)NC1CCC2=C(C1)SC(N)=N2	1.02316e-09
CCOc1ccc(NC(=O)CC(C)O)cc1	1.16378e-09
OCCCOCC(COCCCO)(COCCCO)COCCCO	1.47089e-09
CCN(CC)C1=CC2Oc3cc(N(CC)CC)c(C)cc3C(=C2C=C1C)c1ccccc1C(=O)OC	2.37295e-10
OC(=O)c1ccccc1Cl	1.29338e-08
OC(=O)C(Cl)(Cl)Br	1.24275e-08
CC(C)(c1cc(Br)c(O)c(Br)c1)c1cc(Br)c(OCC=C)c(Br)c1	8.62072e-10
CCOC(CN(C)C)OCC	8.38607e-10
CCCCCCCCCCCCNCCCN	1.08934e-09
COc1ncc(F)c2nc(nn12)S(=O)(=O)Nc1c(F)cccc1F	1.93898e-09
CCCCCCCCCCCCCCCC[N+](C)(C)CCCCCCCCCCCCCCCC	2.92335e-10
NCCCCCCN	2.10971e-09
Cc1ccccc1Cc1ccccc1Cc1cccc(O)c1O	6.49774e-10
COC(=O)CBr	4.54363e-09
CCOP(=O)(CC=C)OCC	1.29575e-09
Clc1ccc(OS(=O)(=O)c2ccccc2)c(Cl)c1	2.16051e-09
CC(C)(COCCCO)COCCCO	1.25731e-09
Nc1cc(Cl)ccc1Oc1ccc(Cl)cc1Cl	2.0549e-09
CC1=NC2=C(C=CC=C2NS(=O)(=O)C3=CC=C(C=C3)N)C=C1	1.06417e-09
BrCCC1OCCO1	2.89581e-09
CC(C)CC(N)CCC1=CC=CC=C1	5.83164e-10
CC(C)CCCCCOC(=O)CCCCC(=O)OCCCCCC(C)C	1.84377e-09
CCC1=C(C)CNC1=O	2.07064e-09
CNC1C(O)C(O)C(CO)OC1OC1C(OC2C(O)C(O)C(N=C(N)N)C(O)C2N=C(N)N)OC(C)C1(O)C=O	3.37351e-09
CCOP(=O)(Sc1ccccc1)Sc1ccccc1	9.7641e-10
CCOC(=O)C(C)Cl	3.8656e-09
OC(=O)C#Cc1ccccc1	1.39573e-08
Nc1ccc(cc1)S(=O)(=O)Nc1cc(CO)on1	1.91672e-09
CC(=O)C(=CC1=CC(=C(C(=C1)OC)OC)OC)C(=O)C	7.52578e-10
OCCOc1ccc2ccccc2c1	1.52598e-09
CC1=C(N2C(C(C2=O)NC(=O)C(=NOC)C3=CSC(=N3)N)SC1)C(=O)O	1.45278e-09
CCC(C)(C)OOC(C)(C)CC	7.39699e-10
OC(=O)C(Cl)Cl	1.646e-08
CCCCCCCCCCCCN1CCCC1=O	6.0801e-10
CC(C#N)N(CC#N)CC#N	2.69374e-09
CN(CCC(c1ccccc1)c1ccccc1)CC(C)(C)O	3.17086e-10
CC(C)(C)N(NC(=O)c1ccccc1)C(=O)c1ccccc1	1.11803e-09
Nc1c(Br)cc(Br)cc1C=O	4.71572e-09
Nc1cccc(Cl)c1	2.76618e-09
CCCCCCCCCCCCSCc1cc(C)c(O)c(CSCCCCCCCCCCCC)c1	6.60239e-10
CCN(CC)CCNC(=O)c1ccc(N)cc1	6.06474e-10
COC(=O)COc1nc(Cl)c(Cl)cc1Cl	2.62104e-09
NC(=O)N1c2ccccc2CCc2ccccc12	1.075e-09
CC1(C)SC2C(NC(=O)CC3=CC=CC=C3)C(=O)N2C1C(O)=O	1.78678e-09
CCC1(C(=O)CCC1=O)C/C=C\2/CCCC3=C2C=CC(=C3)OC	8.11541e-10
C=COCCOCCOC=C	6.60993e-10
COc1cc(NS(=O)(=O)c2ccc(C)cc2)c2C(=O)c3ccccc3C(=O)c2c1N	1.16214e-09
CCN1CCCC(C1)OC(=O)C(c1ccccc1)c1ccccc1	3.813e-10
ClC(=O)Oc1ccccc1	1.06494e-08
CC(C)(c1ccc(OCC(O)CCl)cc1)c1ccc(OCC2CO2)cc1	3.65362e-10
OCCN1CCOC1=O	5.94941e-09
CC(O)COCC(C)OC(C)(C)C	1.44025e-09
CC(C)CC(N)c1ccccc1N1CCCCC1	2.54827e-10
CCCCCCCCCCCC(=O)N(CCCC)CCCC	4.94674e-10
CNC(=O)Oc1cccc2OC(C)(C)Oc12	2.3983e-09
Nc1nc(N)nc(NC2CC2)n1	9.60159e-10
Brc1cccc(OC2CCCCO2)c1	6.7042e-10
CN(C)CCC(c1ccccc1)c1ccc(C)cc1	3.10355e-10
CC(C)(C)NCC(O)COc1ccc(NC(=O)NC2CCCCC2)cc1	5.8046e-10
CCN(CC)CCCC(C)Nc1ccnc2cc(Cl)ccc12	2.93754e-10
Cc1cc(oc(=O)c1)C1CCCCC1	1.40821e-09
Oc1cc(Cl)cc(Cl)c1	4.99103e-09
CC(C1=CC=C(C=C1)O)(C2=CC=C(C=C2)O)C3=CC=C(C=C3)OC	6.5259e-10
CC(C)(C)C1=CC=C(C=C1)CCC(COC2=CC=C(C=C2)C(=O)O)O	9.16222e-10
Cc1ccc2nc3sc(=O)sc3nc2c1	2.20284e-09
CCNS(=O)(=O)c1c(C)c(Cl)c(N)c(Cl)c1O	2.02017e-09
CCCOC(=O)C(C)(C)OC(C)C1CCCC(C)(C)C1	7.69371e-10
CCCCCCCC(=O)Oc1c(Br)cc(cc1Br)C#N	1.14505e-09
BrC1=CC2=C(C=C1Br)C1=C(O2)C=C(Br)C(Br)=C1Br	1.23275e-09
CCOC(=O)CCl	3.23346e-09
Cc1cc(C)c(C=O)c(C)c1	2.92537e-09
CCOP(=S)(OCC)SCn1c2ccc(Cl)cc2oc1=O	1.63683e-09
CCCCCCCCCCCCCCCCCCP(=O)(OC)OC	6.02566e-10
CCNC(=S)NCC	7.12219e-10
Oc1ccc(C(=O)c2ccccc2)c(O)c1	2.29109e-09
CCC(=O)N(c1ccccc1)C1(COC)CCN(CCc2cccs2)CC1	2.61747e-10
CCCC(=O)CC(=O)OC	3.55001e-09
CCOP(=S)(OCC)SCS(=O)(=O)C(C)(C)C	1.45424e-09
FC(C(F)(F)F)C(F)(F)Oc1cc(Cl)c(NC(=O)NC(=O)c2c(F)cccc2F)cc1Cl	2.1123e-09
OC(=O)c1nc(Cl)c(Cl)c(Cl)c1Cl	7.7752e-09
CN(C)C(=O)Oc1cccc(c1)[N+](C)(C)C	9.01424e-10
CC(C)Cc1ccc(cc1)C(C)CO	1.61411e-09
OCN1C2C(N(CO)C1=O)N(CO)C(=O)N2CO	3.69525e-09
CCC(O)c1ccc(OC)cc1	1.61079e-09
CCN(CCCl)c1ccc(C=O)cc1	7.48199e-10
Oc1c(Cc2c(O)c3ccccc3oc2=O)c(=O)oc2ccccc12	3.37345e-09
CCOCCOC(C)(C)C	1.00839e-09
CNCC(C)c1ccccc1	7.07903e-10
CCCCOC(=O)NC(=S)SCCCC	6.92409e-10
Cc1cc(N)c2cc(NC(=O)Nc3ccc4nc(C)cc(N)c4c3)ccc2n1	1.10931e-09
Oc1ccc(Cl)cc1Sc1cc(Cl)ccc1O	1.94512e-09
Cn1cnc2ncnc2c1N	3.76943e-09
CC(C)(C)OC(=O)N1CC2(CC2)C[C@H]1C3=NC=C(N3)C4=CC5=C(C=C4)C6=C(C5(F)F)C=C(C=C6)Br	9.04218e-10
C(c1ccccc1)[N+]12CN3CN(CN(C3)C1)C2	4.54881e-10
OC(=O)CCCCC1CCSS1	2.51525e-09
Fc1ccc(cc1)C(=O)CCl	5.15499e-09
CC(C)CCCCCCCOP(=O)(OCCCCCCCC(C)C)c1ccc(O)c(O)c1	6.28486e-10
C=C(Cc1ccccc1)C(=O)NCC(=O)OCc1ccccc1	9.36679e-10
OCCOCOCCO	3.53172e-09
CC(C)(C)C1CCC(CC1)OC(=O)OOC(=O)OC1CCC(CC1)C(C)(C)C	1.89263e-09
CC(C)C1=CC(=CC2=C1OC3=C2C(=CC(=C3)Cl)Cl)Cl	1.0566e-09
CCCCOC(=O)C(C)O	4.51622e-09
CC(C)NCC(COC1=CC=C(C=C1)C(=O)COC)O	6.4488e-10
CCCCCC1=CC(=C(C(=C1)O)[C@H]2C=C(CC[C@@H]2C(=C)C)C)O	7.41241e-10
CCCC(CCC)(c1ccc(O)cc1)c1ccc(O)cc1	8.11987e-10
C1CN2CCN1CC2	1.35202e-09
O=C(C1=CC(I)=CC=C1Cl)C1C=CC(=CC=1)OC1COCC1	6.0727e-10
Cc1cccc(C)c1OS(=O)(=O)c1ccc(O)cc1	1.76296e-09
ClCS(=O)(=O)Nc1c(Cl)c(Cl)c(Cl)cc1Oc1ccc(Cl)cc1Cl	1.59331e-09
CCCCCCCCSCc1cc(C)c(O)c(CSCCCCCCCC)c1	4.80736e-10
C1=CC=C2C(=C1)N(C(=S)N2CO)CO	3.07667e-09
CSc1nnc(c(=O)n1N)C(C)(C)C	1.18805e-09
CC1(CO)CC(C)(c2c1c(Br)c(Br)c(Br)c2Br)c1cc(Br)c(Br)c(Br)c1Br	2.18935e-09
NCc1cccc(CN)c1	1.57423e-09
OC(CCN1CCCCC1)(c1ccccc1)c1ccccc1	3.32089e-10
CCCCC(CC)CO	2.92547e-09
FC(F)(F)C(F)(F)C(F)(F)N(C(F)(F)C(F)(F)C(F)(F)F)C(F)(F)C(F)(F)C(F)(F)F	3.20897e-09
CC12CCC3C(C4CC4C4(O)CC(O)CCC34C)C1C1CC1C2=O	1.43213e-09
CNCC(C1=CC(=CC=C1)NS(=O)(=O)C)O	1.20613e-09
C1=CC=C(C=C1)OC(=O)NC2=CC=CC=C2SC3=CC=CC=C3	9.94521e-10
OCc1nn(Cc2ccccc2)c2ccccc12	7.60563e-10
CCS(=O)(=O)Oc1ccc2OCC(C)(C)c2c1	1.62575e-09
CN(C)CCc1c[nH]c2ccc(O)cc12	8.26107e-10
COc1ccc(N)cc1N	2.33141e-09
Oc1ccc(cc1)C1NC(=O)NC1=O	5.16987e-09
CC(C)c1nn(C(=O)NC(C)(C)C)c(=O)n1N	1.80947e-09
COC(OC)N(C)C	1.61918e-09
Cc1cc(C)c(O)c(c1)C(C)(C)C	2.2087e-09
COC1=Cc2ccccc2Nc2ccccc12	5.73282e-10
CCCCCCCCCCCCCCCCCCOC=C	8.07288e-10
CC(C(C(=O)O)NC(=O)C(C)NC(=O)C(CS)N)O	2.94803e-09
C[C@H]1[C@@H]([C@H]([C@H]([C@@H](O1)OC[C@@H]2[C@H]([C@@H]([C@H]([C@@H](O2)OC3=C(OC4=CC(=CC(=C4C3=O)O)OCCO)C5=CC(=C(C=C5)OCCO)OCCO)O)O)O)O)O)O	2.88464e-09
C1(=C(C(=C(C(=C1Cl)C(=O)N)Cl)Cl)S(=O)(=O)O)C(=O)N	8.69532e-09
CN1CCN(CCCN2c3ccccc3Sc3ccc(Cl)cc23)CC1	2.56634e-10
CCOC(=O)C(CCBr)(C(=O)OCC)C(=O)OCC	1.43917e-09
OC1C(O)C(OC2Cc3c(O)cc(O)cc3OC2c2ccc(O)c(O)c2)(Oc2cc(O)cc(O)c12)c1ccc(O)c(O)c1	1.63799e-09
CCC(COC(=O)C=C)(COC(=O)C=C)COC(=O)C=C	1.13285e-09
COC(=O)Nc1cccc(OC(=O)Nc2cccc(C)c2)c1	1.2177e-09
O=C(CC(=O)c1ccccc1)c1ccccc1	1.14642e-09
CCCCCCCCSCCO	1.72216e-09
CC(C(C)O)N1C(=O)N(C=N1)C2=CC=C(C=C2)N3CCN(CC3)C4=CC=C(C=C4)OCC5COC(O5)(CN6C=NC=N6)C7=C(C=C(C=C7)Cl)Cl	2.71607e-10
CCN(CC)CCOC(=O)C(C1CCCCC1)c1ccccc1	4.20518e-10
OC(=O)C(F)(F)C(F)(F)F	1.20767e-08
CCCCC(CC)COP(Oc1ccccc1)Oc1ccccc1	5.26736e-10
CCOP(=S)(OCC)Oc1cc(Cl)c(Br)cc1Cl	1.13134e-09
Cc1ccc(cc1)S(=O)(=O)N1CCN(CCN(CCN(CC1)S(=O)(=O)c1ccc(C)cc1)S(=O)(=O)c1ccc(C)cc1)S(=O)(=O)c1ccc(C)cc1	7.78286e-10
N#CCN(CCN(CC#N)CC#N)CC#N	1.86679e-09
CCCC1CC(N(CO)C1)C(=O)NC(C(C)Cl)C1OC(SC)C(O)C(O)C1O	1.27124e-09
O=C1C=CC(=O)N1c1ccc(Cc2ccc(cc2)N2C(=O)C=CC2=O)cc1	1.0241e-09
OCC(CBr)(CBr)COCC(CO)(CBr)CBr	1.28393e-09
BrC1C(Br)C2CC1C1C2C(=O)N(CCN2C(=O)C3C4CC(C(Br)C4Br)C3C2=O)C1=O	2.01975e-09
OC(=O)C(F)(OC(F)(F)C(F)(OC(F)(F)C(F)(F)C(F)(F)F)C(F)(F)F)C(F)(F)F	5.50788e-09
CC1(C)CC2(CC(C)(C)c3ccc(O)cc23)c2cc(O)ccc12	8.73378e-10
COCCCNCC1COc2ccccc2O1	6.89211e-10
Oc1ccc(OCc2ccccc2)cc1	1.1689e-09
Clc1nc(C#N)c(Cl)c(Cl)c1Cl	4.95742e-09
CN1C2CCCC1CC(C2)NC(=O)c1nn(C)c2ccccc12	5.58323e-10
CCOC(=O)CC(SP(=S)(OC)OC)C(=O)OCC	2.42096e-09
CCCCN(CC)C(=O)SCCC	6.9542e-10
O=C1C=CC(=O)c2cc3ccccc3cc12	2.54389e-09
Nc1ccc(Cl)cc1C(F)(F)F	8.12788e-09
OC(=O)c1cc(O)cc(O)c1	1.17602e-08
COc1cc2CC(CN)c2cc1OC	1.09487e-09
Oc1cccc(Cl)c1	5.67558e-09
OC(CCN1CCCC1)(C1CCCCC1)c1ccccc1	3.87184e-10
CN(C)CCOCCO	3.40621e-09
NCCNCCNCCN	2.00667e-09
Cc1ccc(C=O)cc1C	2.95831e-09
CN(C)CCCN1c2ccccc2Sc2ccc(Cl)cc12	3.37834e-10
CCN1C(=O)c2ccccc2C1=O	2.39426e-09
C(N1CCN(Cc2ccccc2)CC1)c1ccccc1	1.80866e-10
COC(C)(C)OCc1ccc(Br)cc1Br	9.46755e-10
Clc1ccc(OCC(=O)N2CCN(Cc3ccc4OCOc4c3)CC2)cc1	4.54745e-10
NNc1c(Cl)cc(Cl)cc1Cl	2.75819e-09
FC(F)(F)c1cnc(CCNC(=O)c2ccccc2C(F)(F)F)c(Cl)c1	9.28009e-10
CC(C)OC(=O)CCCCCCCCC(=O)OC(C)C	7.52759e-10
S=C(Nc1ccccc1)Nc1ccccc1	5.26568e-10
Clc1c(cccc1N(=O)=O)N(=O)=O	7.95776e-09
CCCCOCCOCCOCCO	1.98184e-09
CC(C)(C)NC(=O)C=C	2.80899e-09
N#CCCCc1ccccc1	1.66117e-09
C[n+]1c2cc(N)ccc2cc2ccc(N)cc12	7.44997e-10
Clc1cc2Oc3cc(Br)c(Br)cc3Oc2cc1Cl	1.13592e-09
OCC1CCC2C3CC(CC3CO)C12	2.50992e-09
OC1CCc2ccccc2C1	1.91933e-09
OC(=O)CCCCC(S)CCS	4.06066e-09
CCS(=O)(=O)c1nc2ccccn2c1S(=O)(=O)NC(=O)Nc1nc(OC)cc(OC)n1	1.60437e-09
O=C1CCCc2ccccc12	2.1788e-09
CC(O)CC1OCC(O)C(O)C1O	5.70839e-09
CNC1C(O)C(NC)C2OC3(O)C(OC(C)CC3=O)OC2C1O	2.68208e-09
CC(C)CCCCCCCCCCCCCCCO	2.68435e-09
OCC(CO)c1ccccc1	4.3808e-09
CCc1c(Cl)cc(N)c(O)c1Cl	2.71444e-09
CC(N)c1ccccc1	1.84954e-09
CC(=O)CC(=O)OCC=C	3.90927e-09
CCCCCCCCCCCCCCCCOC(=O)C(C)O	1.36001e-09
O=Cc1ccc2OCOc2c1	4.66307e-09
CCOC(=O)c1ccc(N)cc1	2.77365e-09
CCc1oc2ccccc2c1C(=O)c1cc(Br)c(O)c(Br)c1	1.23968e-09
CCCCC(CC)COCC(O)CO	2.38248e-09
CN(C)CCOC(=O)C=C	1.41952e-09
CC(C)CCCCCCc1ccc(O)cc1	1.72227e-09
N#CCCCCCCC#N	2.39349e-09
CCC1OC(=O)C(C)C(OC2CC(C)(OC)C(O)C(C)O2)C(C)C(OC2OC(C)CC(C2O)N(C)C)C(C)(O)CC(C)C(N)C(C)C(O)C1(C)O	2.68373e-10
CCCN(CCC)C(=O)C(Cc1ccc(OCCN(CC)CC)cc1)NC(=O)c1ccccc1	4.15409e-10
CN1CC2CCC1C2	1.15122e-09
Cc1c(C(=O)NCCO)[n+]([O-])c2ccccc2[n+]1[O-]	2.07257e-09
CC(=O)N(O)CCCCCNC(=O)CCC(=O)N(O)CCCCCNC(=O)OCc1ccccc1	1.34091e-09
CCOC(=O)C1CCC(=O)CC1	3.61979e-09
CCOC(=O)C(C)N(C(=O)c1ccccc1)c1ccc(Cl)c(Cl)c1	1.42234e-09
OCCN1CCNC1=O	6.11854e-09
CC(Cc1cc(C)cc(=O)n1O)CC(C)(C)C	9.29557e-10
OCCCN1CCOC1=O	5.03693e-09
COC(=O)CCCCCCCC(=O)OC	1.59653e-09
COC(=O)c1ccc(O)cc1	1.11245e-08
FC1(F)OC(F)(F)C(F)(F)C1(F)F	3.74091e-09
OCC1CCCO1	4.37756e-09
Nc1ccc(cc1)C(=O)Nc1cccc(N)c1	1.13138e-09
CCN(CC)c1cccc(O)c1	1.16572e-09
CCCCSP(=O)(SCCCC)SCCCC	3.02857e-10
Brc1c(Br)c(Br)c(COCc2c(Br)c(Br)c(Br)c(Br)c2Br)c(Br)c1Br	7.71501e-10
COc1cc(Cl)c(OC)cc1Cl	3.29813e-09
O=C(OCCOCCN1CCCCC1)N1c2ccccc2Sc2cccnc12	6.69612e-10
CCC1COC(C)(CCC(C)C)N1	6.67702e-10
Oc1cccc(Cl)c1Cl	5.5564e-09
CCCCOCCOCCOCCOC(=O)CCCCC(=O)OCCOCCOCCOCCCC	8.37097e-10
CN(C)CCCN	1.53637e-09
BrCC(Br)Cn1c(=O)n(CC=C)c(=O)n(CC(Br)CBr)c1=O	1.53323e-09
ClCS(=O)(=O)Nc1cc(Cl)c(Cl)cc1Oc1ccc(Cl)cc1Cl	1.79142e-09
COC(=O)C(=C)C#N	7.31998e-09
ClCOCCl	3.83843e-09
N#CSCSc1nc2ccccc2s1	1.87427e-09
CC(O)Cn1c(C)ncc1N(=O)=O	3.98975e-09
ClC1=C(Cl)C(=O)c2ccccc2C1=O	5.74152e-09
CC(C)(C)NCC(O)c1cc(O)cc(O)c1	2.63048e-09
Fc1ccc(C(=O)Cn2cncn2)c(F)c1	3.07152e-09
CCNc1nc(Cl)nc(n1)N(CC)CC	3.37962e-10
CN(C)CCS(=O)(=O)c1ccc(cc1)C1(CCN=N1)c1ccc(Cl)cc1	6.99526e-10
Cc1c(O)cccc1O	6.08547e-09
CCOCCCC(C)OCCOCC(C)CO	8.65085e-10
Oc1c(Br)cc(Br)cc1C(=O)Nc1ccc(Br)cc1Br	2.24091e-09
C=COC1CCCCC1	8.46496e-10
CC(C)CCCCCCCOC(=O)CCCCC(=O)OCCCCCCCC(C)C	1.09758e-09
CCCCCCCCCCCCCCCCOC(=O)OOC(=O)OCCCCCCCCCCCCCCCC	2.07291e-09
OS(=O)(=O)c1c(Cl)c(Cl)c(Cl)c(Cl)c1Cl	5.19214e-09
Clc1cccc(N2CCN(CCCCOc3ccc4CCC(=O)Nc4c3)CC2)c1Cl	2.25245e-10
CC(C)C12CCC(C)(O1)C(C2)OCc1ccccc1C	7.22665e-10
Cc1cccc(Cl)c1NC(=O)c1cnc(N)s1	1.73704e-09
NCCC(c1ccccc1)c1ccccc1	5.65583e-10
Oc1nc(nc(n1)N1CCOCC1)N1CCOCC1	9.5214e-10
COC(CN1CCN(CC(O)C(OC)c2ccccc2)CC1)c1ccccc1	2.58473e-10
CC(S)CC(=O)OCC(COC(=O)CC(C)S)(COC(=O)CC(C)S)COC(=O)CC(C)S	1.606e-09
CCNC(C)C(=O)c1ccccc1	1.03541e-09
Clc1cc2Oc3cc(Cl)c(Br)c(Cl)c3Oc2cc1Cl	1.23539e-09
CC(C)(c1ccc(OCC(O)CO)cc1)c1ccc(OCC(O)CCl)cc1	6.71997e-10
CNC(=O)c1cc(Oc2ccc(N)c(F)c2)ccn1	2.01745e-09
CC(C)(C)C(=O)C(O)Cc1ccc(Cl)cc1	1.1599e-09
CC(CCC=C(C)C)C1CCC2(C)C3=C(CCC12C)C1(C)CCC(O)C(C)(C)C1CC3	2.94785e-09
CCCCCCCCCCCC[N+](C)(C)Cc1ccccc1	3.01059e-10
C=CCC1(CC=C)C(=O)NC(=O)NC1=O	3.25629e-09
CCOC(=O)CCN(C(=O)c1ccc(NC)c(N)c1)c1ccccn1	1.03096e-09
CC(C)CCCCCCCCCCOC(=O)CCCCC(=O)OCCCCCCCCCCC(C)C	1.11035e-09
COCCOc1c(OC)cc(Cc2cnc(N)nc2N)cc1OC	6.58126e-10
CC(C)(C)c1ccc(OC(=O)c2cc(c(O)c(c2)C(C)(C)C)C(C)(C)C)c(c1)C(C)(C)C	1.33748e-09
CCCCCCCCCCC(CCCCCCCC)COC(=O)CCCCCCCCCCCCCCC(C)C	6.93433e-10
CCCCCOC(=O)c1ccccc1C(=O)OCCCCC	1.66364e-09
OCC1OC(CC1O)n1cc(c(=O)[nH]c1=O)C(F)(F)F	5.76475e-09
ClC(Cl)C(=O)C(Cl)Cl	5.80021e-09
Nc1cc(Cl)c(N)c(Cl)c1	3.47534e-09
CCCCCCCCCCCCCCCCCCO	2.59981e-09
CC(C)(C)OC(=O)CN1c2ccccc2CCC(N)C1=O	1.2022e-09
CN(CCCCCCCCCCN(C)C(=O)Oc1cccc(c1)[N+](C)(C)C)C(=O)Oc1cccc(c1)[N+](C)(C)C	3.70714e-10
Cc1nc(Nc2ncc(s2)C(=O)Nc2c(C)cccc2Cl)cc(n1)N1CCN(CCO)CC1	4.41051e-10
C(C1CN2CCC1CC2)N1c2ccccc2Sc2ccccc12	2.91371e-10
CCOCOC1CCCCCCCCCCC1	5.54809e-10
Cc1ccc(Cl)c(OCC(O)CNC(C)(C)C)c1	7.89994e-10
CCC(C)NC1CCC(CC2CCC(CC2)NC(C)CC)CC1	6.07014e-10
O=C(OC1CN2CCC1CC2)N1CCc2ccccc2C1c1ccccc1	4.99211e-10
COC(=O)CS	5.79036e-09
Clc1ccc2Sc3ccccc3NC(=O)c2c1	1.35085e-09
CN(C)CCOC(c1ccccc1)c1ccc(Br)cc1	1.88396e-10
Clc1ccc(COC(=O)C(=O)OCc2ccc(Cl)cc2)cc1	1.75714e-09
Cc1[nH]cnc1CO	4.59078e-09
OCNC(=O)N(CO)C1N(CO)C(=O)N(CO)C1=O	3.68131e-09
OC1C(Cl)C(Cl)C(Cl)C1Cl	6.80433e-09
COC(=O)C(C)Oc1ccc(Oc2ncc(cc2Cl)C(F)(F)F)cc1	1.47485e-09
CCCCCCCCON1C(C)(C)CCC(OC(=O)CCCCCCCCC(=O)OC2CCC(C)(C)N(OCCCCCCCC)C2(C)C)C1(C)C	3.40615e-10
C1CCC(CC1)N1CN(CN(C1)C1CCCCC1)C1CCCCC1	2.15942e-10
COC(=O)C(C)CCC(=O)N(C)C	1.76002e-09
CC(C)(C)C1CCC(O)CC1	1.86282e-09
C1CCC(CC1)N1CNCN(C1)C1CCCCC1	2.53064e-10
C=CCOC1=NS(=O)(=O)c2ccccc12	1.61148e-09
CCCC(C)C(CC=C)(C#N)C(=O)OCC	9.10869e-10
CN1C(=O)CC(C1=O)c1ccccc1	1.6676e-09
COC(=O)c1ccccc1N	5.45897e-09
CCCCCCC(=O)OCC(COC(=O)CCCCCC)(COC(=O)CCCCCC)COC(=O)CCCCCC	7.26018e-10
CC(CCO)CC(C)(C)C	1.78347e-09
FCCCCCn1cc(C(=O)c2ccccc2I)c2ccccc12	9.82493e-10
CC1(C)COP(=S)(OP2(=S)OCC(C)(C)CO2)OC1	1.03991e-09
CCN(CC)C(=O)CC#N	1.58671e-09
CC(C)(C)CC(C)(C)c1ccccc1O	1.25834e-09
COc1ccc(CC2N(C)CCc3cc(OC)c(OC)cc23)cc1OC	3.14489e-10
CCCCCCCCCCCC(=O)OOC(=O)CCCCCCCCCCC	2.43799e-09
CCC(C)(C#N)C(C)(CC)C#N	1.69516e-09
CC(CC=O)c1ccccc1	1.87582e-09
CC(C)CCCCCCOC(=O)C1CCCCC1C(=O)OCCCCCCC(C)C	5.2679e-10
COc1ccsc1CN(C(=O)CCl)c1c(C)cccc1C	7.35188e-10
OC(=O)CCc1ccccc1	6.0594e-09
COc1cc(Cc2c(N)[nH]c(N)nc2=O)cc(OC)c1OC	1.53904e-09
CCOc1cc(NC(=O)c2ccccc2)c(OCC)cc1N	8.70248e-10
Cc1cc(C)c(C(=O)P(=O)(c2ccccc2)c2ccccc2)c(C)c1	5.92501e-10
O=C1N(CC2=Nc3ccccc3Cc3ccccc23)C(=O)c2ccccc12	6.94566e-10
COCCCNc1nc(NC(C)C)nc(SC)n1	5.02066e-10
CC(C)c1cccc(OP(=O)(Oc2ccccc2)Oc2cccc(c2)C(C)C)c1	5.86137e-10
CCCC(C)(C)c1cc(O)c(cc1O)C(C)(C)CCC	1.41593e-09
CC(=O)OCC[N+](C)(C)C	1.69119e-09
CCN(CC)CCOC(=O)C1(CCCC1)c1ccccc1	4.23919e-10
C[N+](C)(C)CC(O)CCl	2.06662e-09
CC(N)c1ccc(C)cc1	1.34467e-09
Cc1ccc(cc1)S(=O)(=O)NC(=O)NN1CC2CCCC2C1	1.21386e-09
Nc1c(Cl)c(Cl)c(Cl)c(Cl)c1Cl	4.88098e-09
CCCCCCCCCCOC1CCS(=O)(=O)C1	1.16152e-09
NC(=O)C(Br)Br	6.00103e-09
Cc1noc(NS(=O)(=O)c2ccc(N)cc2)c1C	1.90066e-09
COc1cc(Cc2cnc(N)nc2N)cc(O)c1OC	1.50743e-09
CC1CCN(Cc2ccccc2)CC1N(C)c1nc(Cl)nc2[nH]ccc12	2.32451e-10
OC(CN1NCNC1=S)(Cc1ccccc1Cl)C1(Cl)CC1	5.39429e-10
CCCCCCCCCCCCO	2.58756e-09
CC(c1nc[n+]([O-])cc1F)C(O)(Cn1cncn1)c1ccc(F)cc1F	1.41305e-09
Cc1cccc(c1)N1CC(CO)OC1=O	2.70058e-09
CC(C)(c1cc(Br)c(OCC2CO2)c(Br)c1)c1cc(Br)c(OCC2CO2)c(Br)c1	4.26477e-10
Oc1ccccc1C(=O)OC1CCCCC1	2.08731e-09
COP(=S)(OC)SCC(=O)N(C(C)C)c1ccc(Cl)cc1	8.67805e-10
CC(C)(C)CC(C)(C)Nc1nc2nc(n1)N(CCCCCCN(C1CC(C)(C)NC(C)(C)C1)c1nc(NC(C)(C)CC(C)(C)C)nc(n1)N(CCCCCCN2C1CC(C)(C)NC(C)(C)C1)C1CC(C)(C)NC(C)(C)C1)C1CC(C)(C)NC(C)(C)C1	5.33836e-10
C(Oc1ccccc1)c1ccccc1COc1ccccc1	2.99452e-10
Clc1ccc2[nH]c3cc4c(cc3c(=O)c2c1)[nH]c1ccc(Cl)cc1c4=O	1.42183e-09
CCOC(=O)C1(CCN(CCC(C#N)(c2ccccc2)c2ccccc2)CC1)c1ccccc1	2.71562e-10
OC(=O)C(c1ccc(Cl)cc1)c1ccccc1Cl	2.41799e-09
CC(=O)OCc1ccccc1	3.2715e-09
Clc1cc(Br)ccc1C#N	4.56134e-09
CCC(CC)CCC(C)CC(CC)OCCC#N	4.68384e-10
CCOc1ccc(cc1)C(C)(C)COCc1cccc(Oc2ccccc2)c1	2.53789e-10
COCCCNc1cccc2C(=O)c3c(NCCCOC)cccc3C(=O)c12	5.17039e-10
CCOC(=O)CCN(CC)CC	8.81601e-10
CCCSP(=S)(OCC)Oc1ccc(SC)cc1	1.09723e-09
O=COCCOC=O	9.27165e-09
CC(C)(C)OC(=O)CNC(=O)OC(C)(C)C	2.33913e-09
Cc1cccc(CC(C)(C)CO)c1	1.07886e-09
CC(C)N1C(=O)CN(C(=O)Nc2cc(Cl)cc(Cl)c2)C1=O	1.85159e-09
CCCOC(=O)c1ccc(O)cc1	1.14692e-08
CCC(C)(CC)C(=O)OCC(C)C	9.08613e-10
OCCN(Cc1ccc(Oc2ccc(cc2)N(=O)=O)cc1)C(=O)C(Cl)Cl	8.36961e-10
Nc1cc(O)c(NC(=O)c2ccc(Cl)c(Cl)c2)cc1Cl	2.09918e-09
NC(=O)C(CCN1CCCCCC1)(c1ccccc1)c1ccccc1	5.48195e-10
CC1C=CCC2C1C(=O)OC2=O	4.08829e-09
OCC(O)CCl	7.84611e-09
CCOC(=O)c1ccnc(c1)C(=O)OCC	1.97383e-09
CCCCCCCCCCCCCCCCCC(=O)OC1CC(C)(C)N(OCC(C)(C)O)C(C)(C)C1	8.03213e-10
CNCCC(Oc1ccccc1OC)c1ccccc1	4.21884e-10
CC(Cl)C(=O)c1ccc(Cl)cc1	3.54824e-09
FC(F)(F)C1(F)OC1(F)F	4.61078e-09
CCCCCC(C)(c1ccc(O)cc1)c1ccc(O)cc1	1.00617e-09
Oc1ccccc1Cl	5.20147e-09
Cc1cc(C)c(O)c(C)c1	2.82611e-09
OC1CCCCCCCCCCC1	1.78026e-09
CCN(CC)CCC#N	9.24966e-10
CC(C)(OC(=O)c1cc(N)ccc1Cl)C(=O)OCC=C	1.59695e-09
CCCCCCCCC(=O)NCc1ccc(O)c(OC)c1	9.69987e-10
CCOc1ccc(CC#N)cc1OCC	1.19064e-09
Clc1ccc(NCC2CC2)c(c1)C(=O)c1ccccc1	6.97287e-10
CN1CCC23C4Oc5c2c(CC1C3C=CC4O)ccc5OCCN1CCOCC1	3.20644e-10
COC(F)(F)C(C(F)(F)F)C(F)(F)F	4.8392e-09
CCC12CCC3C(CCC4=CC(=O)CCC34)C1CCC2(O)C#C	7.29564e-10
CCOC(=O)CC1(CCCCC1)C#N	2.12776e-09
N#CCNc1ccccc1	3.20386e-09
OCCOCCOCCO	3.94839e-09
CC(CO)C1CCCCCCCCCCC1	1.9322e-09
CC(Cc1ccccc1)NCCn1cnc2n(C)c(=O)n(C)c(=O)c12	4.31959e-10
Cc1ccc(cc1)C#N	3.76331e-09
CCOP(=S)(OCC)SCCSCC	1.29716e-09
CCCCCCCCCCCCCC(=O)OC	1.56217e-09
CC(C)(C)NCC(O)c1ccccc1Cl	8.36407e-10
Clc1cccc(Cl)c1C#N	6.67997e-09
Cc1cc(cc(C)c1N)C(C)(C)c1ccc(cc1)C(C)(C)c1cc(C)c(N)c(C)c1	1.06838e-09
CC(CCN)N1CC1	1.78513e-09
CC(C)CCCCCOC(=O)C=C	1.36391e-09
ClCC(=O)c1ccc(Cl)cc1Cl	3.26594e-09
Oc1ccc(Cl)c(O)c1	8.47544e-09
CCCCCCCCCCCCCCCCCCN=C=O	1.95532e-09
CC1=C(C)S(=O)(=O)CCS1(=O)=O	3.75534e-09
Clc1ccccc1C(=O)CC#N	4.22348e-09
COP(=O)(OC)SCn1c2ncc(Cl)cc2oc1=O	2.68256e-09
NC(=O)c1cc(Br)cc(Br)c1O	4.55755e-09
CCOC(=O)CCC(NC(=O)c1ccc(NC)cc1)C(=O)OCC	1.79511e-09
BrC(C=O)C=O	8.41637e-09
CCCCCc1cc(O)c2C3C=C(CO)CCC3C(C)(C)Oc2c1	8.07769e-10
CCCCOCCOCCOCO	1.79149e-09
CNC(C)C1CCC(N)C(OC2C(N)CC(N)C(OC3OCC(C)(O)C(NC)C3O)C2O)O1	1.25731e-09
CC(C)(C)OC(=O)N1CCN(CC1)c1ccc(N)nc1	5.7593e-10
Nc1nc(N)c2nc(CO)cnc2n1	2.89925e-09
CCC1C(=O)CCC1=O	3.06136e-09
CCCCNC(=O)OCC#C	4.93127e-09
O=C(OCC1CO1)c1ccc(C(=O)OCC2CO2)c(c1)C(=O)OCC1CO1	1.15376e-09
CC1=CCC(CC1)C(C)(C)O	1.00677e-09
COC1CCC2(CC1)NC(=O)C(=C2O)c1cc(C)ccc1C	1.06046e-09
CC(C)(c1ccc(O)c(CC=C)c1)c1ccc(O)c(CC=C)c1	6.84755e-10
CN(C)c1ccc(C)cc1	1.11603e-09
CCC(=O)OC1(C(C)CC2C3CCC4=CC(=O)C=CC4(C)C3(Cl)C(O)CC12C)C(=O)CO	1.56175e-09
COc1ccccc1P(c1ccccc1)c1ccccc1	2.52315e-10
CCCCCCCC(=O)OCC(C)(C)COC(=O)CCCCCCC	1.01896e-09
C(Oc1ccccc1)C1CO1	2.00756e-09
CC(C)CCCCCCO	3.68109e-09
OS(=O)(=O)CC=C	1.91966e-08
CN1C(=O)c2c(C1=O)c(Cl)c(Cl)c(Cl)c2Cl	3.59395e-09
CCCCNC(=O)c1ccc(Cl)cc1O	1.54921e-09
CC(C)COCC(CN(Cc1ccccc1)c1ccccc1)N1CCCC1	2.42792e-10
CCSc1cc(OC)c(CCN)cc1OC	7.2133e-10
Clc1ccc(cc1Cl)N=C=O	6.00298e-09
CC(C)C(C(=O)OC(C#N)c1cccc(Oc2ccccc2)c1)c1ccc(OC(F)F)cc1	1.28775e-09
NCCCN(CCO)CCO	2.47187e-09
OC(F)(F)C(F)(F)C(F)(F)C(F)(F)C(F)(F)C(F)(F)C(F)(F)C(F)(F)F	6.75536e-09
CN(C1CCN(CC1)c1nc2ccccc2n1Cc1ccc(F)cc1)c1nccc(=O)[nH]1	3.50174e-10
CC1=NN(C(=O)C1)c1cccc(Cl)c1	1.38961e-09
CN1CC(C=C2C1Cc1c[nH]c3cccc2c13)C(=O)NC1(C)OC2(O)C3CCCN3C(=O)C(Cc3ccccc3)N2C1=O	5.62256e-10
OC(=O)C1CCCO1	6.55746e-09
Cc1ccccc1C#N	3.66811e-09
CC(C)(C)c1ccc(OCC2CO2)cc1	6.93786e-10
OC(=O)C(Cl)(Br)Br	1.14011e-08
CCC(=O)OCC(=O)C1(OC(=O)CC)C(C)CC2C3C(Cl)CC4=CC(=O)C=CC4(C)C3C(O)CC12C	9.85648e-10
CC12CCc3c(ccc4cc(O)ccc34)C1CCC2=O	7.77865e-10
CC(=C)C(=O)OC1CCCCC1	1.3905e-09
C1CN2CCC1C(C2)N1c2ccccc2CCc2ccccc12	2.78284e-10
CC(C)C(OC(=O)c1ccccc1C(=O)OCc1ccccc1)C(C)(C)COC(=O)C(C)C	8.33756e-10
O=C=Nc1ccc(Cc2ccccc2)cc1	1.25611e-09
CCCCCCCCC(CO)CCCCCC	1.72052e-09
BrC1CCC(Br)C(Br)CCC(=O)C(Br)CCC1Br	1.27264e-09
CC(C)(C)c1cc(Cn2c3ccccc3sc2=S)cc(c1O)C(C)(C)C	1.48643e-09
COC(=O)CCc1ccc(OCC(O)CNC(C)C)cc1	8.06135e-10
Fc1ccc2OC(CCc2c1)C1CO1	1.81286e-09
C[N+](C)(C)CCOC(=O)CCC(=O)OCC[N+](C)(C)C	1.2401e-09
CCCCCCCCC(=O)OCC(CC)CCCC	1.21055e-09
NC1CCCc2ccccc12	1.36725e-09
CCOC(=O)CN1C(=O)c2ccccc2S1(=O)=O	2.35629e-09
CN(C)CCN(Cc1ccc(Cl)s1)c1ccccn1	2.17358e-10
OCCc1ccc(OCC(O)C=O)cc1	1.8675e-09
Nc1cccc(F)c1C#N	1.17316e-08
OCC(Cn1cncn1)c1ccc(Cl)cc1Cl	1.14288e-09
CCCCCCCCCCCCOC(=O)C=C	1.3075e-09
CCCCCn1cc(C(=O)Cc2ccccc2OC)c2ccccc12	5.11658e-10
CCN(CCCCOC(=O)c1ccc(OC)c(OC)c1)C(C)Cc1ccc(OC)cc1	2.87667e-10
OC(c1ccc(F)cc1)(c1cncnc1)c1ccccc1Cl	8.65584e-10
CCCCCCCCCCCCCC[N+](C)(C)C	4.12212e-10
COc1ccccc1OCCNCC(O)COc1cccc2[nH]c3ccccc3c12	2.78646e-10
CC(Cc1ccc(O)cc1)NCC(O)c1cc(O)cc(O)c1	1.42382e-09
CC(C)c1cccc(O)c1	3.73766e-09
CC(C)CCCCCCCOC(=O)CCCCCCCCC(=O)OCCCCCCCC(C)C	7.21303e-10
CC(COc1ccc(cc1)C(C)(C)C)OS(=O)OCCCl	7.04807e-10
OC1(CCN(CCCC(c2ccc(F)cc2)c2ccc(F)cc2)CC1)c1ccc(Cl)c(c1)C(F)(F)F	8.80182e-10
CC(C)(c1ccccc1)c1ccc(Nc2ccc(cc2)C(C)(C)c2ccccc2)cc1	4.08203e-10
Cc1cccc(O)c1C	2.64208e-09
C(Oc1cccc(c1)N(CC1CO1)CC1CO1)C1CO1	3.57936e-10
CCCC1CCOC(C)S1	8.03474e-10
CCOC(=O)C(N)Cc1ccccc1	1.98528e-09
COC(=O)C1=CCC2CCC1N2C	9.19918e-10
CCCCCCCCCCOC1OC(CO)C(O)C(O)C1O	1.99375e-09
CC(Cl)C(=O)C(C)(Cl)CCl	2.34733e-09
CCN1CCOC1(C)CCC(C)C	5.32487e-10
CC(C)(C)OC(=O)N1CC(=O)C1	2.1057e-09
COC(=O)c1ccccc1OS(=O)(=O)c1ccc(O)cc1	2.36339e-09
CC(C)(C)C1CCC2(CC1)OCC(CCl)O2	6.74206e-10
OC1N=C(c2ccccn2)c2cc(Br)ccc2N=C1O	2.58839e-09
C(Oc1cccc2[nH]c3ccccc3c12)C1CO1	5.37407e-10
CC(C)NC1CCC(CC1)(c1ccccc1)c1ccccc1	2.87296e-10
Nc1ccc(cc1)N1CCOCC1=O	1.57662e-09
Oc1cc(Cl)cc(Cl)c1Cl	6.10196e-09
CCOC(=O)c1cncn1C(C)c1ccccc1	6.94411e-10
NC1CCC(CC2CCC(N)CC2)CC1	1.26916e-09
NC(CO)(CO)CO	2.87385e-09
Oc1ccc(cc1)C1(CC2CC1C1CCCC21)c1ccc(O)cc1	6.64981e-10
FC(F)(F)c1cc(c(Cl)c(c1Cl)N(=O)=O)N(=O)=O	9.51858e-09
CC(C)(C)OOC(C)(C)c1ccccc1	1.17188e-09
Cc1cccc(OCCOc2cccc(C)c2)c1	4.76482e-10
COc1ccc(cc1)C(=O)Nc1ccc(cc1N)C1=NNC(=O)CC1C	8.39888e-10
CCC(C)C(C)(CO)CO	3.15926e-09
CNCc1cccc2ccccc12	7.13808e-10
CC(CC(=O)OOC(=O)CC(C)CC(C)(C)C)CC(C)(C)C	1.0286e-09
CC(OCCOCCOC(=O)C=C)OCC(COC(C)OCCOCCOC(=O)C=C)(COC(C)OCCOCCOC(=O)C=C)NC(=O)COc1ccc2sc3ccccc3c(=O)c2c1	1.01955e-09
CC(Br)(CBr)COc1c(Br)cc(cc1Br)C(C)(C)c1cc(Br)c(OCC(C)(Br)CBr)c(Br)c1	4.81194e-10
OC1(CCCCC1)C#C	2.3505e-09
CCCCCCCCc1ccc(OCCO)cc1	1.06134e-09
Cn1c(N)nc2nc[nH]c2c1=O	3.5079e-09
CCCCC(CC)C(=O)OCC(C)(C)COC(=O)C(CC)CCCC	8.66985e-10
COC(C)CCO	5.68103e-09
COCc1ccc(C=O)o1	7.91932e-09
CC(C)(C)C(=O)CCc1ccc(Cl)cc1	1.0375e-09
Clc1ccc2c(CCc3cccnc3C2=O)c1	1.17906e-09
CC(=O)c1cc(F)c(Cl)cc1Cl	3.65062e-09
CC(C)(c1cc(Br)c(O)c(Br)c1)c1cc(Br)c(O)c(Br)c1	2.32202e-09
CC(Cc1ccccc1)NC(C#N)c1ccccc1	3.32684e-10
CCCCN(C1CC(C)(C)N(C)C(C)(C)C1)c1nc(NCCCN(CCN(CCCNc2nc(nc(n2)N(CCCC)C2CC(C)(C)N(C)C(C)(C)C2)N(CCCC)C2CC(C)(C)N(C)C(C)(C)C2)c2nc(nc(n2)N(CCCC)C2CC(C)(C)N(C)C(C)(C)C2)N(CCCC)C2CC(C)(C)N(C)C(C)(C)C2)c2nc(nc(n2)N(CCCC)C2CC(C)(C)N(C)C(C)(C)C2)N(CCCC)C2CC(C)(C)N(C)C(C)(C)C2)nc(n1)N(CCCC)C1CC(C)(C)N(C)C(C)(C)C1	3.89098e-10
CCC(N)c1ccccc1	1.31373e-09
CCO[P+](=O)OCC	1.82632e-09
Cc1ccc(OP(Oc2ccc(C)cc2)Oc2ccc(C)cc2)cc1	5.81546e-10
CNC(C)Cc1ccc(O)c(OC)c1	8.71137e-10
CS(=O)(=O)CCN	7.71531e-09
OC1CCCCC23CC12CC3	1.99153e-09
CCc1nn(CCCN2CCN(CC2)c2cccc(Cl)c2)c(=O)n1CCOc1ccccc1	3.2463e-10
Clc1ccc2c(ccnc2c1)N1CCN(CCCN2CCN(CC2)c2ccnc3cc(Cl)ccc23)CC1	1.91692e-10
CCOC(=O)C(C)(C)c1ccc(cc1)C(=O)CCCN1CCC(CC1)C(O)(c1ccccc1)c1ccccc1	2.51422e-10
Oc1ccc(Nc2ccccc2)c2C(=O)c3ccccc3C(=O)c12	1.37232e-09
COc1cc2OC3OC=CC3c2c2oc(=O)c3C(=O)OCCc3c12	5.4365e-10
CC(O)C(=O)Nc1ccccc1	2.8327e-09
CCNC1CCCCC1	7.79333e-10
CN(C)C(=[O+]n1nnc2ccccc12)N(C)C	9.32511e-10
Cc1cc(NS(=O)(=O)c2ccc(NO)cc2)no1	1.42266e-09
COc1c(Cl)c(Cl)c(Cl)c(Cl)c1OC	3.48936e-09
BrCC(Br)COc1c(Br)cc(cc1Br)S(=O)(=O)c1cc(Br)c(OCC(Br)CBr)c(Br)c1	8.31306e-10
FC(F)C(F)(F)Oc1c(Cl)cc(NC(=O)NC(=O)c2c(F)cccc2F)cc1Cl	2.28571e-09
Cc1cc(Cc2cccc(O)c2O)ccc1Cc1ccccc1	6.7164e-10
COC(=O)c1nc(Cl)c(Cl)nc1N	4.98563e-09
CN(C)CCOC1=Cc2ccccc2Sc2ccc(Cl)cc12	2.90021e-10
CC(C)N1CCC(CC1)N(C(=O)Cc1ccccc1)c1ccc(Cl)cc1	2.21643e-10
CC(C)(C)c1cc(CCC(=O)OCCSCCOC(=O)CCc2cc(c(O)c(c2)C(C)(C)C)C(C)(C)C)cc(c1O)C(C)(C)C	1.03868e-09
CCCCOc1ccc(C=O)cc1OCC	7.76489e-10
CC(C)(C)OC(=O)c1ccc(cc1Oc1cnc2[nH]ccc2c1)N1CCN(CC2=C(CC(C)(C)CC2)c2ccc(Cl)cc2)CC1	2.51012e-10
CN1CCN(CC1)C1=Nc2ccc(O)cc2Oc2ccc(Cl)cc12	2.40467e-10
Nc1cc(Cl)ccc1Oc1ccccc1	1.23414e-09
OC(=O)Cc1cc(O)ccc1Nc1c(Cl)cc(O)cc1Cl	3.81175e-09
COc1ccccc1OCC(O)CN1CCN(CC(=O)Nc2c(C)cccc2C)CC1	3.55065e-10
CC12CCC3=C4CCC(=O)C=C4CCC3C1CCC2O	1.06273e-09
CCOC(=O)CC(NC1CCC(CC2CCC(CC2)NC(CC(=O)OCC)C(=O)OCC)CC1)C(=O)OCC	7.39443e-10
NC(=O)N(CO)CO	6.14835e-09
CCN1CCNCC1	1.05466e-09
NNc1cc(ncn1)N1CCOCC1	9.23463e-10
CN(C)C(=O)C(CCN1CCC(O)(CC1)c1ccc(Cl)cc1)(c1ccccc1)c1ccccc1	1.93743e-10
Cc1cc(C)c(c(C)c1Nc1ccc(Nc2c(C)cc(C)c(c2C)S(=O)(=O)NC2CCCCC2)c2C(=O)c3ccccc3C(=O)c12)S(=O)(=O)NC1CCCCC1	7.13076e-10
CC(N)CCC=C(C)C	7.50401e-10
COC(=O)C1CCCC(C)C1	1.9322e-09
CCCCCn1cc(C(=O)c2ccc(OC)c3ccccc23)c2ccccc12	2.92962e-10
NC(=O)NCCc1ccccc1	2.21785e-09
FC(F)(F)Oc1ccc(cc1)N=C=O	3.91455e-09
Cc1ccc(cc1)S(=O)(=O)OCCN(CCOS(=O)(=O)c1ccc(C)cc1)S(=O)(=O)c1ccc(C)cc1	1.14623e-09
BrCC(CBr)(CBr)COP(=O)(OCC(CBr)(CBr)CBr)OCC(CBr)(CBr)CBr	1.23852e-09
COc1cc2[nH]c(=O)c(=O)[nH]c2cc1N	3.4518e-09
Oc1ncc(cc1Cl)C(F)(F)F	1.09829e-08
Cn1c(nc(C(=O)NCc2ccc(F)cc2)c(O)c1=O)C(C)(C)N	1.92879e-09
Oc1cc(Cl)cc(Br)c1	4.9025e-09
CCCCC(CCC)c1ccccc1O	1.16096e-09
C=CN1CCCC1=O	1.98791e-09
CC(C)(C)NCCOCCO	1.79428e-09
CNC(=O)Oc1cc(C)c(N(C)C)c(C)c1	1.0722e-09
CC(O)C(CO)NC(=O)C1CSSCC(NC(=O)C(N)Cc2ccccc2)C(=O)NC(Cc2ccccc2)C(=O)NC(Cc2c[nH]c3ccccc23)C(=O)NC(CCCCN)C(=O)NC(C(C)O)C(=O)N1	1.56601e-09
CC(C)c1ccc(cc1)S(=O)(=O)c1ccc(C(C)C)c(O)c1O	9.27028e-10
CCCCCCC(=O)OCC(COC(=O)CCCCCC)OC(=O)CCCCCC	1.21378e-09
CCCCC1C(=O)NN(C1=O)c1ccccc1	1.7879e-09
Oc1ccc(Cl)c(Cl)c1Cl	6.71465e-09
O=CC12CC=CCC1C1CC=CCC1O2	1.03264e-09
CC1NCCOC1c1ccccc1	6.06308e-10
CCCCCCCCCCN(C)C	5.28209e-10
CC(O)COCC(C)O	4.35467e-09
CSC(=O)OC(C)Cl	4.33582e-09
CCOC(=O)CC(=O)C(F)(F)F	4.73408e-09
CCOC(=O)N(C)C(=O)CSP(=S)(OCC)OCC	1.94304e-09
FC(F)(F)c1nc(Cl)sc1C(=O)OCc1ccccc1	2.3098e-09
COc1ccccc1C(=O)NS(=O)(=O)c1ccc(cc1)C(=O)NC1CC1	1.06497e-09
Cc1c(O)c(O)ccc1CCN	2.52193e-09
CCSCCOP(=S)(OC)OC	1.03327e-09
CC(C)(C)OC(=O)c1ccc(Br)cc1Oc1cnc2[nH]ccc2c1	9.4945e-10
CCOCCCNC(=O)C(O)C(C)(C)CO	1.80177e-09
OC1=Nc2ccc(Cl)cc2C2(OCCN2C1)c1ccccc1Cl	7.84634e-10
CC(CN(C)C)CN1c2ccccc2S(=O)(=O)c2ccccc12	5.30316e-10
OC(=O)CCC(F)(F)C(F)(F)C(F)(F)C(F)(F)C(F)(F)C(F)(F)C(F)(F)C(F)(F)F	5.28635e-09
OC(=O)c1cccc(Cl)c1Cl	1.66213e-08
CC(C)c1n[nH]c(=O)n1N	6.05256e-09
COC(=O)CN1CCCC1=O	2.90602e-09
CC1(O)CCC2C3CCC4=CC(=O)CCC4=C3C=CC12C	8.97096e-10
CCCNC(=O)C(C)(C)CO	2.4092e-09
CCOP(=S)(OCC)Oc1cc(C)nc(n1)N(CC)CC	1.86512e-10
CCCCCCCCCCC(CO)CCCCCCCC	1.9794e-09
CCCCCCCCCc1cccc(Nc2cccc(CCCCCCCCC)c2)c1	4.44895e-10
CCOc1cc(OP(=S)(OC)OC)nc(CC)n1	7.99012e-10
COc1ccc(OC)cc1	2.38695e-09
O=CC1CCC=CC1	3.89607e-09
OC(=O)C(F)(F)C(F)(F)OC(F)(F)F	7.52119e-09
COC(=O)C1=CCCN(C)C1	1.29011e-09
CC(C)OC(=O)c1ccc(O)cc1	4.94117e-09
CCCCOCCOCCOCOCCOCCOCCCC	7.44208e-10
COC(=O)C1CCCO1	3.63629e-09
C1CN(CCO1)C(c1ccccc1)(c1ccccc1)c1ccccc1	2.30746e-10
COc1cc(CCN)c(OC)cc1Br	1.37061e-09
CN(C)C(=O)CCCCCCCC=C	5.16519e-10
CC(C1CC1)C(=O)c1ccc(Cl)cc1	1.26737e-09
CCOP(=S)(OCC)Oc1ccccc1	7.69905e-10
CCCCCCCCCO	3.68027e-09
CC(C)CCCCCCCCCCCCCCC(=O)OCC(COC(=O)CCCCCCCCCCCCCCC(C)C)OC(=O)CCCCCCCCCCCCCCC(C)C	1.11445e-09
COP(=S)(OC)Oc1ccc(cc1)S(=O)(=O)N(C)C	1.8583e-09
CCc1cc(C)cc(CC)c1N	1.17472e-09
CCC[N+](C)(C)CCCNc1ccc(NC)c2C(=O)c3ccccc3C(=O)c12	7.53548e-10
COc1ccc(cc1)C(=O)CC(=O)c1ccc(cc1)C(C)(C)C	8.23371e-10
OC(=O)c1cc(c2ccccc2c1O)N(=O)=O	7.46789e-09
CCN(CC)CC	6.12564e-10
Cc1ccc(COC(=O)C(=O)OCc2ccc(C)cc2)cc1	1.70302e-09
Cn1c(=O)c2ccc3c4ccc5c6c(ccc(c7ccc(c2c37)c1=O)c46)c(=O)n(C)c5=O	8.74942e-10
CSC(=O)c1cccc2nnsc12	3.22755e-09
CCOP(=S)(OCC)N1C(=O)c2ccccc2C1=O	1.0887e-09
ClC(=O)OC1CCCC1	3.39149e-09
CCCCNc1ccc(C(=O)OCCN(C)C)c(O)c1	7.64862e-10
CCCCCCCCCCCCCCCCC#N	1.4817e-09
CCCCCCCCc1ccccc1OCCO	8.88287e-10
OCc1cncs1	5.07477e-09
Cc1cc(ccc1N(=O)=O)N(=O)=O	2.05984e-08
CC(C)(C)c1ccc(cc1)C#N	1.39458e-09
CCOC(=O)C(C)C1CCCCC1	1.30823e-09
CC(C)(C)OC(=O)C1CC(=O)CN1C(=O)OC(C)(C)C	1.81075e-09
CCC(O)C(CC(C)N(C)C)(c1ccccc1)c1ccccc1	3.51368e-10
CC(=O)OCOC(CCl)CCl	2.64593e-09
O=CC1CCOC1	3.83652e-09
C(CN1CCCC1)N(Cc1ccccc1)c1ccccc1	2.47865e-10
Cc1cc(c(O)c(C)c1C)C(C)(C)C	1.70609e-09
COC(=O)CNS(=O)(=O)c1ccsc1C(=O)OC	3.12439e-09
CC(=O)Oc1ccccc1	7.6744e-09
CCCCCCC1C(CCC1=O)C(=O)OC	1.75286e-09
CN(C)c1nc(N)nc(OCC(F)(F)F)n1	3.60854e-09
CCN(CC)CCn1c2ccccc2nc(Cc2ccc(OC)cc2)c1=O	3.81809e-10
CC(C)(C)C(=O)OCC1OC(Br)C(OC(=O)C(C)(C)C)C(OC(=O)C(C)(C)C)C1OC(=O)C(C)(C)C	1.1841e-09
CCCCOCC(C)OCC(C)O	1.51706e-09
CNc1ccc(O)cc1	1.86974e-09
CC1CCC23CCC(=O)C2C1(C)C(CC(C)(C=C)C(O)C3C)OC(=O)CO	1.47992e-09
COC(=O)CCCC(=O)OC	3.51697e-09
CC1=NN(C(=O)C1)c1ccccc1	1.75903e-09
CCCCCCCCCCCCOP(=O)(Oc1ccccc1)Oc1ccccc1	6.11278e-10
Clc1cc(Cl)cc(c1)N=C=O	6.32002e-09
Cc1c(N)cccc1N	1.9282e-09
CC(CN(C)C)C(C)(O)Cc1ccc(Cl)cc1	6.29442e-10
Oc1c(Cl)c(Cl)c(C#N)c(Cl)c1C#N	7.87903e-09
CCCCNc1ccccc1	7.02819e-10
COC(=O)N(C(=O)N1COC2(Cc3cc(Cl)ccc3C2=N1)C(=O)OC)c1ccc(OC(F)(F)F)cc1	1.01181e-09
CCOC(OCC)OCC	1.12373e-09
CCC12CC(O)CC1C1CCC3=C(CC=C(C3)OC)C1CC2	5.17142e-10
CCCCC(CC)COP(=O)(OCC(CC)CCCC)OCC(CC)CCCC	4.55752e-10
NS(=O)(=O)c1ccc(Cl)s1	7.96181e-09
C=CC(=O)OCCCCOC(=O)Oc1ccc(cc1)C(=O)c1ccccc1	1.37603e-09
OC1(CCN(CCCC(=O)c2ccc(F)cc2)CC1)c1ccc(Br)cc1	2.49167e-10
CCC(COCC1CO1)(COCC1CO1)COCC1CO1	5.27212e-10
CC(C)OP(OC(C)C)OC(C)C	7.01896e-10
CCCCCOC(=O)CC	2.06573e-09
OC(Cc1ccccc1Cl)(Cn1[nH]cnc1=S)C1(Cl)CC1	6.13685e-10
CC1CCN(CCCC(=O)c2ccc(F)cc2)CC1	5.97925e-10
OCN1C(NC(=O)NCNC(=O)NC2N(CO)C(=O)NC2=O)C(=O)NC1=O	2.79942e-09
Cc1ccn2nc(nc2n1)S(=O)(=O)Nc1c(F)cccc1F	1.53969e-09
CCCCCCCC(=O)OC1COC2C(COC12)OC(=O)CCCCCCC	7.06645e-10
CCCN(CCC)c1c(cc(c(Cl)c1N(=O)=O)C(F)(F)F)N(=O)=O	1.62371e-09
COc1cc2OC3OCCC3c2c2oc(=O)c3C(=O)CCc3c12	6.24829e-10
CCN(C(C)C)C(C)C	5.70924e-10
FC(=O)c1cc(Cl)c(F)c(Cl)c1F	6.15272e-09
COc1cc(Nc2c(cnc3cc(OCCCN4CCN(C)CC4)c(OC)cc23)C#N)c(Cl)cc1Cl	3.69007e-10
Cc1c(CCO)sc[n+]1Cc1cnc(C)nc1N	8.8695e-10
CCCCOc1cc(ccc1N)C(=O)OCCN(CC)CC	8.52663e-10
CC(C)c1ccc(cc1)C(=O)CC(=O)c1ccccc1	9.12196e-10
OCC1OC(CC1O)n1cc(I)c(=O)[nH]c1=O	5.63735e-09
CC(CN1c2ccccc2Sc2ccc(cc12)S(=O)(=O)N(C)C)N(C)C	3.98999e-10
CC1=C(SCCO1)C(=O)Nc1ccccc1	1.15843e-09
CCCN(CCc1cccs1)C1CCc2c(O)cccc2C1	3.6806e-10
CCCOC(C(=O)OC1CCN(C)CC1)(c1ccccc1)c1ccccc1	5.40923e-10
C[N+](C)(C)CC(=O)O	6.74863e-09
COc1ccccc1N	2.45959e-09
CCCCCCCCCCC1CO1	1.29841e-09
Oc1c(O)c(Cl)c(Cl)c(Cl)c1Cl	7.89159e-09
CC(C)(C1CCCO1)C1CCCO1	6.52031e-10
CCCCCCCCCCCC[N+](C)(C)C	3.98374e-10
Oc1cccc(c1O)S(Cl)(c1ccccc1)c1ccccc1	9.24969e-10
CC#CC1(O)CCC2C3CCC4(O)CC5(CCC4=C3C(CC12C)c1ccc(cc1)N(C)C)OCCO5	3.8051e-10
COC1CCC2(CC1)NC(=O)C(O)(C2=O)c1cc(C)ccc1C	1.10864e-09
CCCCCCCCCCCC(=O)OCC(O)CO	1.28416e-09
CC12CCC(CC1)C(C)(C)O2	6.05313e-10
CC(O)CCCCn1c(=O)n(C)c2ncn(C)c2c1=O	1.53705e-09
CC(C)(C)c1ccc(CCC=O)cc1	1.02939e-09
ClC(=O)c1c(Cl)cccc1Cl	6.85781e-09
CCCCCCCC#N	1.97666e-09
Clc1ccc(cc1)S(=O)(=O)c1cc(Cl)c(Cl)cc1Cl	1.96639e-09
OC1=C(N2C(SC1)C(NC(=O)Cc1ccccc1)C2=O)C(=O)OC(c1ccccc1)c1ccccc1	1.08844e-09
CC(C)(C)c1cc(CCC(=O)NCCCCCCNC(=O)CCc2cc(c(O)c(c2)C(C)(C)C)C(C)(C)C)cc(c1O)C(C)(C)C	7.89291e-10
CC(C)NC(=O)NC(C)C	1.97846e-09
CCCCCCCCCCCCCOCC1CO1	9.5156e-10
CN(C)C(=O)SCCCCOc1ccccc1	7.05909e-10
Clc1ccc2n(C3CCN(CCCn4c5ccccc5[nH]c4=O)CC3)c(=O)[nH]c2c1	3.4585e-10
CC(C)CC(C)c1ccccc1N	8.76868e-10
COc1cc2c(N)nc(nc2c(OC)c1OC)N1CCN(CC1)C(=O)OCC(C)(C)O	1.15245e-09
CCN(CC)CCCN	8.48992e-10
Cc1ccc(cc1)S(=O)(=O)NC(=O)NC1C(O)C2(C)CCC1C2(C)C	1.7047e-09
CCCCCCC(CO)CCCC	1.58321e-09
CC(C)(C)c1cc(Cn2c(=O)n(Cc3cc(c(O)c(c3)C(C)(C)C)C(C)(C)C)c(=O)n(Cc3cc(c(O)c(c3)C(C)(C)C)C(C)(C)C)c2=O)cc(c1O)C(C)(C)C	8.66351e-10
CC(C#N)c1cccc(c1)C(=O)c1ccccc1	1.36599e-09
CCCCCC1=CCCC1=O	1.26696e-09
CCCCCCCCc1c(CC)nc2cnnn2c1N	5.49572e-10
CCC(CCC(C)C1CCC2C3CCC4CC(O)CCC4(C)C3CCC12C)C(C)C	3.36258e-09
CC(=O)c1cccc(c1)C(F)(F)F	8.38515e-09
CCCCCCCCOC(=O)CCc1cc(c(O)c(c1)C(C)(C)C)C(C)(C)C	9.61206e-10
COC[P+](c1ccccc1)(c1ccccc1)c1ccccc1	2.75735e-10
FC(=O)C(F)(OC(F)(F)C(F)(F)C(F)(F)F)C(F)(F)F	5.73111e-09
OCCCCCO	4.58793e-09
Clc1ccccc1Nc1nc(Cl)nc(Cl)n1	1.20207e-09
CC1(C)OC(CN1C(=O)C(Cl)Cl)c1ccco1	1.00267e-09
COc1ccc2C(OC(=O)c2c1OC)C1N(C)CCc2cc3OCOc3cc12	4.24122e-10
CCC(CO)(COCC=C)COCC=C	6.65955e-10
CC(C)(O)C(=O)c1ccc(Cc2ccc(cc2)C(=O)C(C)(C)O)cc1	8.67868e-10
CC(C)N1C2CCC1CC(=O)C2	9.78514e-10
COC(=O)C1CSC(C)C1=O	2.68128e-09
CC(C)(O)CCO	4.6308e-09
Oc1ccc2c(Cl)cc(Cl)cc2c1O	4.90084e-09
CCOc1ccccc1	1.37955e-09
CCN(CC)CCCN(C)C	4.56279e-10
Cc1ccc(Cl)c(NS(=O)(=O)c2nc(N)n[nH]2)c1Cl	2.41606e-09
C=CCOCC1CO1	2.21273e-09
Nc1ccc2NC(=O)CN=C(c3ccccc3)c2c1	7.53061e-10
CCCCCCCCCCCCCCCC(=O)OCCOC(=O)CCCCCCCCCCCCCCC	2.31728e-09
COc1ccc(O)cc1C(C)(C)C	1.53738e-09
CN(C)CCCN1CN(CCCN(C)C)CN(CCCN(C)C)C1	2.3069e-10
CC(C)(C)c1ccc(cc1)C(=O)CCCN1CCC(CC1)OC(c1ccccc1)c1ccccc1	1.34805e-10
CC(C)C(=O)OC(C)OC(=O)ON1C(=O)CCC1=O	2.07957e-09
Brc1cc(Br)c(OCCOc2c(Br)cc(Br)cc2Br)c(Br)c1	6.60153e-10
CCC1OC(=O)C(C)C(OC2CC(C)(OC)C(O)C(C)O2)C(C)C(OC2OC(C)CC(C2O)N(C)C)C(C)(O)CC(C)CNC(C)C(O)C1(C)O	1.82736e-10
CC(C)C(C)(c1ccc(O)cc1)c1ccc(O)cc1	1.43508e-09
CCCCNC(=O)CCC(NC(=O)C(CC)CCCC)C(=O)NCCCC	7.74544e-10
OCCN(CCO)N=O	5.32359e-09
C1CCN(CC1)c1nc2ccccc2s1	4.74541e-10
O=S1(=O)CCCO1	8.07018e-09
COc1cc(CC(C)N)c(OC)cc1Br	1.34304e-09
CC(CCOC(=O)c1ccccc1C(=O)OCCC(C)CC(C)(C)C)CC(C)(C)C	1.41479e-09
OC(=O)c1c(Cl)c(Cl)c(Cl)c(Cl)c1C1(O)c2ccc(O)cc2Oc2cc(O)ccc12	1.88026e-09
CN(C)CCc1c[nH]c2cccc(O)c12	7.67217e-10
CCCCCCCCCCCCCCO	2.45746e-09
Clc1ccc2C(=O)OC(=O)c2c1	8.34725e-09
OC(CCN1CCCCC1)(C1C2C3CC1CC23)c1ccccc1	3.34938e-10
COC(=O)c1ccc(cc1)C(=O)OC	2.03858e-09
CCc1ccc(Cc2ccc3COC4(OC(CO)C(O)C(O)C4O)c3c2)cc1	8.69529e-10
C(Cc1c[nH]c2ccccc12)C1CCNCC1	5.00457e-10
COP(=O)(OC)SCn1nnc2ccccc2c1=O	1.69476e-09
C=CS(=O)(=O)CC(=O)NCCNC(=O)CS(=O)(=O)C=C	1.82842e-09
CC12CC(C=C1)C1C2C(=O)OC1=O	3.21428e-09
CCCCCOC(=O)c1cc(OC(=O)c2ccc(OCCCCCCOC(=O)C=C)cc2)ccc1OC(=O)c1ccc(OCCCCCCOC(=O)C=C)cc1	6.30997e-10
OC(=O)CCCCCCl	5.91792e-09
CCN(CC)C(=O)c1ccc(O)c(OC)c1	7.73915e-10
CCCCCCCCCCCC(=O)NCCNCCO	1.10009e-09
C[N](C)(O)CCCNS(=O)(=O)C(F)(F)C(F)(F)C(F)(F)C(F)(F)F	1.99353e-09
CCOc1ccccc1OS(=O)(=O)NC(=O)Nc1nc(OC)cc(OC)n1	1.07558e-09
CC(C)NCC(O)c1cc(O)cc(O)c1	3.16327e-09
CN1CCN(CC1)C(c1ccccc1)c1ccccc1	2.41733e-10
Cc1cc(C)cc(OP(=O)(Oc2cc(C)cc(C)c2)Oc2cc(C)cc(C)c2)c1	9.33779e-10
CCCCOCCOC(=O)COc1nc(Cl)c(Cl)cc1Cl	1.56919e-09
ClCCN(CCCl)P1(=O)OCCCN1CCCl	7.08464e-10
CC1(C)OC2C(O)CC(NC(=O)OCc3ccccc3)C2O1	2.00259e-09
CCCCCCCC[N+]1(C)C2CCC1CC(C2)OC(=O)C(CO)c1ccccc1	8.15095e-10
CNC(C)C(=O)c1ccc2OCOc2c1	1.78276e-09
COc1ccc(cc1)C1CCC(=O)CC1	9.72178e-10
Cc1cc(C)c(N)c(Cl)c1	2.88662e-09
OC(=O)Cc1cccc2ccccc12	3.60431e-09
Oc1ccc(C(=O)c2ccc(O)cc2O)c(O)c1	5.14169e-09
ClCC(=O)N(CC=C)CC=C	1.53807e-09
CCCCCc1ccc(C)cc1O	1.62032e-09
CN(C)CCOc1ccccc1Cc1ccccc1	2.99978e-10
OCCOc1ccccc1	3.92256e-09
C=COCCOCCOC(=O)C=C	1.59481e-09
OCCOCCN1CCN(CC1)C(c1ccccc1)c1ccc(Cl)cc1	3.40587e-10
CNCCCN1c2ccccc2CCc2ccc(Cl)cc12	2.6282e-10
Nc1ccc(Cl)c(c1)N(=O)=O	5.68921e-09
CC1(C)C2CCC1(C)C(C2)C1CCC(=O)CC1	1.69144e-09
NCCCOCCCCOCCCN	1.06581e-09
CCCCC(CC)COC(=O)C1CC2OC2CC1C(=O)OCC(CC)CCCC	5.78727e-10
OP(=O)(OC(CCl)CCl)OC(CCl)CCl	1.65856e-09
CCCCCCCCCc1ccc(OP(Oc2ccc(CCCCCCCCC)cc2)Oc2ccc(CCCCCCCCC)cc2)cc1	3.98357e-10
CC(C)CCC(C)(O)C#CC(C)(O)CCC(C)C	9.29772e-10
CC(C)(C)OC(=O)NC(Cc1ccccc1)C1CO1	7.11136e-10
Nc1c(Cl)c(Cl)c(Cl)c(Cl)c1Oc1ccc(Cl)cc1Cl	1.22242e-09
COc1ccc(NS(=O)(=O)c2ccc(N)cc2)nn1	1.6582e-09
OC(=O)CS(=O)C(c1ccccc1)c1ccccc1	1.10899e-09
CSc1ccc(CC(C)N)cc1	7.34039e-10
COC(=O)CCl	3.71579e-09
CC1=CC(C)(C)CC(=O)C1	1.43278e-09
CN(C)Cc1cc(CN(C)C)c(O)c(CN(C)C)c1	4.68066e-10
ClCCOP(OCCCl)OCCCl	1.33845e-09
OCCCCCCCl	2.59276e-09
CCCCCCCCCCN(C)CCCCCCCCCC	3.58195e-10
Cc1cc(OC(=O)c2ccc(OCCCOC(=O)C=C)cc2)ccc1OC(=O)c1ccc(OCCCOC(=O)C=C)cc1	5.8619e-10
C(C1CO1)N(CC1CO1)c1ccc(Cc2ccc(cc2)N(CC2CO2)CC2CO2)cc1	1.96229e-10
CC(O)Cn1cnc2n(C)c(=O)n(C)c(=O)c12	2.4099e-09
OCNC(=O)c1cccnc1	5.85321e-09
CC(C)C1OCCN1CCO	2.38086e-09
CCN(CC)CC#CCO	1.24943e-09
CC(C)OC(=O)C(C)N(C(=O)c1ccccc1)c1ccc(F)c(Cl)c1	1.35326e-09
COC(=O)c1ccc(N)cc1	4.91876e-09
C=CCn1c(=O)n(CC=C)c(=O)n(CC=C)c1=O	1.46003e-09
OCc1cccnc1	5.34895e-09
CCN(C)C(C)C(O)c1ccccc1	3.94921e-10
CCOC(=O)C(=CNc1ccc(OCC)cc1)C(=O)OCC	1.16105e-09
C1CCC(CC1)N=C=NC1CCCCC1	3.32354e-10
CC(=O)C1CCOC1=O	5.09229e-09
Clc1ccc(cc1)S(=O)(=O)NC(=O)NC1CCCCC1	1.3815e-09
CN(C)C(=O)Oc1cc(OC(=O)N(C)C)cc(c1)C(O)CNC(C)(C)C	1.53919e-09
Oc1ccc(cc1)C1CC(=O)c2c(O)cc(O)cc2O1	2.0563e-09
CCCCCCCCCCCCOC(=O)c1ccc(Cl)c(NC(=O)C(N2C(=O)C(OCC)N(Cc3ccccc3)C2=O)C(=O)C(C)(C)C)c1	1.1329e-09
COc1ccc2nc([nH]c2c1)S(=O)(=O)Cc1ncc(C)c(OC)c1C	1.1749e-09
COc1cc(CC(C)N)c(OC)cc1Cl	1.15364e-09
Cc1ccc(N)cc1	2.40539e-09
OC(=O)c1ccc(Br)cc1	6.93565e-09
OC(CCl)COc1ccc(Cc2ccc(OCC(O)CCl)cc2)cc1	6.5304e-10
CCCCOCCOCCOC(=O)CCCCC(=O)OCCOCCOCCCC	7.8709e-10
CCCCCCCOCC(C)CC=O	1.68266e-09
COC(=O)CC(=O)c1cccs1	2.15532e-09
NC(=O)OCCCc1ccccc1	3.9625e-09
CCCCCCCCCC[N+](C)(C)CCCCCCCC	2.62933e-10
CC(C)(C)OC(=O)N1CC(C#N)C(=O)C1	1.8765e-09
OCCN(CCO)C(=O)C1CCC(CC1)C(=O)N(CCO)CCO	1.36842e-09
COC(CCCN)OC	2.13872e-09
COC(CCl)OC	2.44848e-09
CCCCC(CC)COCCCN	7.70456e-10
CCSCCO	3.86923e-09
CCC(C)(OOC(C)(C)C)OOC(C)(C)C	6.52679e-10
Oc1c(O)c(ccc1Cl)C(=O)c1ccccc1Cl	2.18468e-09
Cc1c(C)[n+](O)ccc1Cl	4.58726e-09
NC(=O)NS(=O)(=O)c1ccc(N)cc1	3.20039e-09
OC(=O)c1cc(F)c(F)cc1Cl	1.33515e-08
CCCCOCCO	3.9818e-09
NC(=O)Nc1ccccc1	3.14772e-09
CC(C)CCOC(=O)c1ccccc1C(=O)OCCC(C)C	1.21736e-09
CC(C)(CO)C(O)C(=O)NCCC(=O)NCCSSCCNC(=O)CCNC(=O)C(O)C(C)(C)CO	1.68953e-09
Cc1ccc(O)cc1C	3.43367e-09
CCC1c2cc(OC)c(OC)cc2C(=NN=C1C)c1ccc(OC)c(OC)c1	2.78553e-10
CCCCCCP(=O)(CCCCCC)CCCCCCO	8.62396e-10
Cc1cnc(NS(=O)(=O)c2ccc(N)cc2)nc1	1.3058e-09
OC(F)(F)C(F)(F)F	1.38928e-08
COP(=S)(OC)Oc1ccc(cc1)N(=O)=O	1.82276e-09
OCCN1CCCC1	3.14902e-09
CC(C)c1cccc(O)c(=O)c1	3.6818e-09
CCCCC(CC)CN(CC(CC)CCCC)Cn1cncn1	2.79421e-10
CCCCN(CCO)CCCC	9.01711e-10
ClCCOCCCl	1.92903e-09
OC(COCCCCOCC(O)COC(=O)C=C)COC(=O)C=C	1.62997e-09
CSc1ccc2Sc3ccccc3N(CC(C)CN(C)C)c2c1	2.60624e-10
CC(=O)OC1C2(C)CCC(C2)C1(C)C	1.23158e-09
CC1CCC(C)C(O)C1C	2.04113e-09
NS(=O)(=O)c1cc2c(NCNS2(=O)=O)cc1O	5.74579e-09
OC(F)(C(F)(F)C(F)(F)C(F)(F)F)C(F)(C(F)(F)F)C(F)(F)F	7.8012e-09
Cc1nc(N)nc(N)n1	2.18953e-09
CC(NCCCCCCNC(C)C(C)(C)C)C(C)(C)C	5.73384e-10
CCCCCCP(=O)(CCCCCC)CCCCCC	3.24339e-10
CC(C)CCCC(C)C1CCC2C3CCC4CC(=O)CCC4(C)C3CCC12C	2.92653e-09
CC(C)(C)C1CCC(=O)CC1	1.79061e-09
CCCCCCCCCCCCCCCCCC(=O)NCCO	2.31031e-09
CCOCC1CCC(COCC)CC1	4.89911e-10
O=C(OC1C(OC(=O)c2cccnc2)C(OC(=O)c2cccnc2)C(OC(=O)c2cccnc2)C(OC(=O)c2cccnc2)C1OC(=O)c1cccnc1)c1cccnc1	1.15461e-09
O=C1C=CC(=O)C=C1	1.06107e-08
CN1CCCC(CC1)n1nc(Cc2ccc(Cl)cc2)c2ccccc2c1=O	3.64035e-10
CC(C)(C)CC(C)(C)c1ccc(Oc2ccc(cc2)C(C)(C)CC(C)(C)C)cc1	4.75376e-10
CCCCCCCCCCCCCCCCCCOC(=O)CCc1cc(c(O)c(c1)C(C)(C)C)C(C)(C)C	8.65485e-10
OC(=O)CCc1ccc2cc(O)ccc2c1	2.86914e-09
Cc1cc(N)nc(C)n1	1.38974e-09
CNCc1csc(n1)C(C)C	1.26194e-09
O=C(OCCOCCOC(=O)c1ccccc1)c1ccccc1	8.18591e-10
CCN(CC)CCOCCC1=CCC2CC1C2(C)C	4.96658e-10
CP(=O)(Oc1ccccc1)Oc1ccccc1	1.11972e-09
COC(=O)c1ccc(C(=O)OC)c(N)c1	2.32542e-09
COC(=O)c1ccc(C)cc1	3.06185e-09
CS(=O)(=O)c1nnc(s1)C(F)(F)F	6.09118e-09
COC1CN(CCCOc2ccc(F)cc2)CCC1NC(=O)c1cc(Cl)c(N)cc1OC	4.27315e-10
OC(=O)c1cc(OCC(F)(F)F)ccc1OCC(F)(F)F	4.21362e-09
Cc1ccc2c(c1)C(C)(C)C(=O)C2(C)C	1.22805e-09
NCc1ccccc1N	1.97861e-09
FC(OC(F)(F)C(F)(OC(F)(F)C(F)(F)C(F)(F)F)C(F)(F)F)C(F)(F)F	4.58591e-09
CSc1ccc(cc1)C(=O)C(C)(C)N1CCOCC1	4.7245e-10
ClCCCCOC(=O)CCCl	1.68434e-09
CCc1ccc2Sc3ccccc3N(CC(C)CN(C)C)c2c1	2.62041e-10
CCCCCCC(C)OC(=O)C(=C)C#N	1.2966e-09
C(Cc1nc(CC(c2ccccc2)c2ccccc2)no1)N1CCCCC1	3.60247e-10
CC(C)(C)CC(C)(C)N(c1ccccc1)c1cccc2ccccc12	3.13284e-10
Cc1cc(c(OP2OCC3(CO2)COP(Oc2c(cc(C)cc2C(C)(C)C)C(C)(C)C)OC3)c(c1)C(C)(C)C)C(C)(C)C	5.68381e-10
CCCC[N+](C)(C)CCCCCC[N+](C)(C)C	6.29991e-10
OC(Cc1c(Br)c(Br)c(Br)c(Br)c1Br)c1c(Br)c(Br)c(Br)c(Br)c1Br	1.4277e-09
CC(=O)Nc1ccc(cc1)S(=O)(=O)Nc1onc(C)c1C	1.59666e-09
Oc1ccc(c(c1)C(F)(F)F)N(=O)=O	1.59267e-08
O=C1CCC(=O)O1	5.9849e-09
Cn1c(O)c(C(=O)Nc2ccc(Cl)c(Cl)c2)c(=O)n(C)c1=O	2.22456e-09
COc1ccccc1NC(=O)c1ccc(O)cc1O	2.09569e-09
CC(C)(N=C=O)c1cccc(c1)C(C)(C)N=C=O	8.64726e-10
Cc1ccc(cc1)S(=O)(=O)NC(=O)Nc1ccccc1	1.50769e-09
CSc1c(C)cc(O)cc1C	2.43908e-09
OCCC(F)(F)C(F)(F)F	1.52768e-08
CCCCC(CC)C(=O)OCC(COC(=O)C(CC)CCCC)(COC(=O)C(CC)CCCC)COC(=O)C(CC)CCCC	6.94326e-10
COC(=O)C(CNC(=O)c1ccccc1C(F)(F)F)(C(=O)OC)c1ncc(cc1Cl)C(F)(F)F	1.45056e-09
OC(=O)C(Br)CBr	1.05747e-08
CC1CC(=O)CCCCCCCCCCC(=O)C1	1.88757e-09
Oc1ccc(Oc2ccc(cc2Cl)C(F)(F)F)cc1O	3.97565e-09
CC12CCC3C(C)(C)CCCC3(C)C1CCO2	8.60463e-10
COc1ccc(cc1)N1CCNCC1	5.79336e-10
Cc1cccnc1C(=O)NC(C)(C)C	1.06976e-09
CCCCCCCCC1CO1	1.11163e-09
CCCCC(CCCC)(c1ccc(O)cc1)c1ccc(O)cc1	6.34984e-10
C1COC2=C(C1)CCCCCCCCCC2	5.23741e-10
CCC(C)Nc1ccc(NC(C)CC)cc1	4.00148e-10
CCCCCCCCCCCCN(CCCN)CCCN	5.11265e-10
Clc1cc2[nH]c(=N)sc2cc1Cl	2.77463e-09
COC(=O)c1csc(C)c1C	3.06958e-09
ClCC(=O)OC(=O)CCl	3.34544e-09
CC(C)CCCCCCCCCCOC(=O)c1ccc(C(=O)OCCCCCCCCCCC(C)C)c(c1)C(=O)OCCCCCCCCCCC(C)C	8.82491e-10
COCCOC(=O)Nc1ccc(C)c(NC(=O)OCCOC)c1	1.24724e-09
CCOC(C(=O)N(C)CCN(C)CCc1ccccc1)(c1ccccc1)c1ccccc1	2.03321e-10
O=CN1CCCCC1	2.8936e-09
CCCOc1ccc2nc(NC(=O)OC)[nH]c2c1	9.9218e-10
CC(CCO)CCO	3.15986e-09
Nc1cc(Cl)c(OC(F)(F)C(F)F)c(Cl)c1	5.24515e-09
Fc1cc(Oc2ccc(cc2Cl)C(F)(F)F)ccc1NC(=O)NC(=O)c1c(F)cccc1F	1.63633e-09
COc1ccccc1	3.83714e-09
Nc1cc(c(Cl)c(c1Cl)N(=O)=O)C(F)(F)F	8.49905e-09
Cc1cc2c(OCC(CNC(C)(C)C)OC(=O)c3ccccc3)cccc2[nH]1	5.63125e-10
CN(C)CCCNC(=O)CCCCCCCCC=C	3.56592e-10
CC(C)(CO)CO	5.25473e-09
CCC(=O)c1ccc(O)cc1	4.65464e-09
OCCN1c2ccc(Cl)cc2C(=NCC1=O)c1ccccc1F	1.04978e-09
CC(=O)NCC1(CCN(CCCC(=O)c2ccc(F)cc2)CC1)c1ccccc1	2.84052e-10
ClNc1nc(NCl)nc(NCl)n1	3.07435e-09
CC1(C)COC(=O)C2CC=CCC2C(=O)OC1	1.79724e-09
NCCCCCCCCN	2.38733e-09
N#CCCCCC#N	3.97401e-09
CN1CCC(CC1)C1(O)c2ccc(Cl)cc2CCc2cccnc12	2.91713e-10
CC(C)CCCCCCCCCCOP(OCCCCCCCCCCC(C)C)OCCCCCCCCCCC(C)C	3.75256e-10
CCCCOC(=O)C(=O)C1C(C)CC2C3CC(F)C4=CC(=O)C=CC4(C)C3C(O)CC12C	1.01017e-09
CCOc1cc2ncc(C#N)c(Nc3ccc(OCc4ccccn4)c(Cl)c3)c2cc1N	7.41333e-10
COc1ccc(C=O)cc1	1.94846e-08
NC(=N)N1CCc2ccccc2C1	1.0433e-09
CCC(=O)c1ccccc1O	6.87208e-09
CCC(C)c1cc(C(C)CC)c(O)c(c1)C(C)CC	1.33015e-09
Clc1cccc(Cl)c1Nc1ccccc1C=O	1.85615e-09
Nc1ccc(CCc2ccc(N)cc2)cc1	8.17428e-10
CCOC(=O)C(=C)C#N	6.5769e-09
CCCCCCCCCCCC(=O)OC(C)C	1.11387e-09
Clc1ccc(cc1N(=O)=O)N(=O)=O	1.55244e-08
CC1=C(C(=O)Nc2ccccc2)S(=O)(=O)CCO1	1.72536e-09
Clc1ccc(Oc2cccc(Cl)c2)cc1	9.58319e-10
CCCCCn1cc(C(=O)c2ccc(OC)cc2)c2ccccc12	3.92878e-10
CCCn1c(Cl)c(CC)c(=O)n(CC)c1=O	9.10385e-10
CCCCCCCCCCCCCCCCCCOCCCCCCCCCCCCCCCCCC	6.21553e-10
Nc1ccc(Cc2ccc(N)cc2)cc1	9.71767e-10
CCC(=O)OCCc1ccccc1	1.43069e-09
OCNC(=O)CCl	7.25689e-09
CCCCCC(CCC)COC(=O)C=C	9.04039e-10
O=Cc1ccncc1	8.05168e-09
CCCCOCN(C(=O)CCl)c1c(CC)cccc1CC	5.93657e-10
OCc1ccc(Cl)cc1Cl	4.70912e-09
CCN(CC)c1ccccc1	6.94043e-10
CCOC(=O)OOC(=O)OCC	4.50739e-09
CC(C)c1cccc(C(C)C)c1N=C=O	1.3851e-09
CCC(CO)(N(C)C)c1ccccc1	9.5663e-10
OC1CCC(Br)C(Br)CCC(Br)C(Br)CCC1Br	1.58774e-09
CCCCCC(CC)c1ccc(O)cc1	1.73719e-09
OC(=O)C(=O)Cc1ccccc1	6.84848e-09
CCOc1nc(O)cc(=O)[nH]1	3.0268e-09
C=CC(=O)OC(C(=O)c1ccccc1)c1ccccc1	1.09254e-09
Nc1c(Cl)cc(cc1Cl)C(F)(F)F	6.57683e-09
CCC1(CC)C(=O)NC(=O)NC1=O	4.45427e-09
CS(=O)c1cccc(Cl)c1	5.44474e-09
CCOc1c2C(OC(=O)c2c(N)c(OCC)c1OCC)C1N(C)CCc2cc3OCOc3c(OC)c12	3.62001e-10
CCCCOCc1ccc(O)c(OC)c1	1.12701e-09
CN(C)CCN(Cc1ccccc1)c1ccccn1	1.79352e-10
CC(F)c1nc(N)nc(NC2C(C)Cc3ccc(C)cc23)n1	7.1961e-10
CCCCCCCCNC(C)C(O)c1ccc(SC(C)C)cc1	5.4069e-10
CCCCN(CCCC)CCCOC(=O)c1ccc(N)cc1	5.25176e-10
CCCNc1ccc(cc1)C(=O)OCC(O)CN(C)C	8.04987e-10
CCCCCCCCCCCC(=O)OCCC(C)C	1.11975e-09
CCN1CCCC1=O	1.83211e-09
CCN(CC)c1ccc(N)cc1	6.74355e-10
CCCOc1ccc(Cl)c2c1sc1ccccc1c2=O	7.45769e-10
CC(C1=C(CCN(C)C)Cc2ccccc12)c1ccccn1	2.01306e-10
OS(=O)(=O)C(F)(F)C(F)(F)C(F)(F)F	1.18244e-08
CC(C)(C)OOC(=O)c1ccccc1	1.65857e-09
OCCn1c(=O)n(CCO)c(=O)n(CCO)c1=O	2.73576e-09
COc1c(Br)cc(cc1Br)S(=O)(=O)c1cc(Br)c(OC)c(Br)c1	1.62143e-09
Cc1cc(NS(=O)(=O)c2ccc(cc2)N=O)no1	1.7039e-09
OC(=O)C1CCN1C12CC3CC(CC(C3)C1)C2	1.38067e-09
COC1CCC=CO1	2.28869e-09
CC(C)c1cc(c(C)c(Br)c1O)C1(OS(=O)(=O)c2ccccc12)c1cc(C(C)C)c(O)c(Br)c1C	1.00002e-09
C(C1=NCCN1)c1cccc2ccccc12	3.72315e-10
CNC(C)Cc1cccs1	1.26697e-09
CCCN(CCC)c1c(cc(cc1N(=O)=O)C(C)C)N(=O)=O	1.31771e-09
ClC(Cl)(Cl)S(=O)(=O)C(Cl)(Cl)Cl	4.23626e-09
Cc1ncoc1C#N	1.00908e-08
CC1(C)CCCC(C)(O1)C#C	9.13505e-10
O=C1C(C(=O)c2ccccc12)c1ccccc1	1.8768e-09
OCC1OC(CC1O)n1cnc2c1[nH]cnc2=O	4.49978e-09
NCc1cccc(N)c1	2.25651e-09
COc1cc(OC)nc(NC(=O)Oc2ccccc2)n1	1.12364e-09
COC(=O)c1sccc1S(=O)(=O)N=C=O	4.3507e-09
CC12CCC3C(CCc4cc(OC5CCCC5)ccc34)C1CCC2(O)C#C	7.3081e-10
CC1CC(C)(C)CC(C1)(c1ccc(O)cc1)c1ccc(O)cc1	8.43954e-10
CCOP(=O)(OCC)OP(=O)(OCC)OCC	1.13451e-09
Nc1ccc(Cl)cc1N(=O)=O	4.77916e-09
CN(C)S(=O)(=O)c1ccc2Sc3ccccc3N(CCCN3CCC(CCO)CC3)c2c1	3.54e-10
OC1(N2CCN=C2c2ccccc12)c1ccc(Cl)cc1	5.5728e-10
CCC(C)(O)CCCC(C)C	1.14989e-09
CCCCN(CCCC)CCC(O)c1cc2c(Cl)cc(Cl)cc2c2cc(ccc12)C(F)(F)F	9.40933e-10
COc1nccnc1NS(=O)(=O)c1ccc(N)cc1	1.94143e-09
ClCCN(N=O)C(=O)NC1CCCCC1	1.9121e-09
CCC1=NC(C)CC1(c1ccccc1)c1ccccc1	2.80732e-10
CCCOCCO	3.13823e-09
Nc1ccc2C(=O)c3ccccc3C(=O)c2c1	1.96613e-09
CNCC(=O)c1ccc(O)c(O)c1	5.32521e-09
OC(=O)c1cccnc1	5.15171e-09
CCCCC1(CC)C(=O)NC(=O)NC1=O	1.95231e-09
CN(CC(O)CO)C(=O)c1c(I)c(N)c(I)c(C(=O)NCC(O)CO)c1I	2.02512e-09
NC(=O)N1c2ccccc2C=Cc2ccc(O)cc12	1.60955e-09
O=C1CCCCCCCCCCCN1	1.26668e-09
OC(CNCC(O)C1CCc2cc(F)ccc2O1)C1CCc2cc(F)ccc2O1	7.08048e-10
Nc1nc(=O)c2ncn(COC(CO)CO)c2[nH]1	2.95491e-09
CC(C)COC(=O)C(C)(C)CCCCl	7.74252e-10
O=C1CN(Cc2ccccc2)C(=O)N1	1.90994e-09
Cc1cc(C)c(N)cc1C	1.33059e-09
CC(=O)OC1CC2CC1C1CC=CC21	1.08965e-09
COc1cc(cc(OC)c1OC)C(O)c1cnc(N)nc1N	1.08945e-09
CCCC1CCC(CC1)C1CCC(=O)CC1	1.34192e-09
O=C(Cc1ccccc1)OCCc1ccccc1	9.26991e-10
Oc1cc(O)cc(c1)C(=O)CBr	5.88828e-09
CC(C)CCNCCC(C)C	7.19415e-10
CCOP(=S)(OCC)SC1OCCOC1SP(=S)(OCC)OCC	8.57061e-10
CCOP(=S)(OCC)SCCS(=O)(=O)CC	1.61466e-09
CCCCCCC(C)OC(=O)CC#N	1.61768e-09
Nc1cc(Cl)cc(Cl)c1	3.29088e-09
Clc1ccc(C=O)cc1	6.6282e-09
COC(=O)Nc1cccc(O)c1	4.33644e-09
Cc1ccccc1O	4.30174e-09
CC(C)(C)c1ccccc1OP(=O)(Oc1ccccc1)Oc1ccccc1C(C)(C)C	9.93639e-10
CC(C)NCC(O)COc1ccc(CCO)cc1	7.20006e-10
COC(=O)Oc1cc(N)c(cc1C(C)(C)C)C(C)(C)C	1.17617e-09
Oc1ccc2CCCc2c1	3.10955e-09
FC(F)(F)c1ccc(cc1)C1CNC(=O)CO1	1.59547e-09
CCOC(=O)CP(=O)(OCC)OCC	1.99771e-09
CCCCNCCO	2.9021e-09
FC(F)(F)OC(F)(Cl)C(F)(F)Cl	7.27263e-09
CC(=C)CC1CCCCCCCCCCC1=O	6.67778e-10
CCOC(=O)c1ccc(OCCOC)c(OCCOC)c1	7.262e-10
CC(=C)C(=O)OCC[N+](C)(C)C	1.32164e-09
FC1(F)COC1(F)F	8.37844e-09
CCCOC(OCCC)OCCC	5.22173e-10
Oc1ccc(cc1)C(=O)c1ccc(Cl)cc1	2.42345e-09
CC(C)(C)c1ccc(OP(Oc2ccc(cc2C(C)(C)C)C(C)(C)C)Oc2ccc(cc2C(C)(C)C)C(C)(C)C)c(c1)C(C)(C)C	4.29612e-10
COC(=O)C1C2CC(C=C2)N1C(C)c1ccccc1	4.09957e-10
Oc1ccc(cc1)C(c1ccc(O)cc1)c1ccccc1S(=O)(=O)Oc1ccccc1	7.22428e-10
OC(=O)c1c(F)c(F)cc(F)c1F	6.91447e-09
Clc1ccc(cc1)C(=O)c1ccccc1Cl	1.79498e-09
CC(=O)Nc1ccccc1	2.24536e-09
CC(=C)C1CC=C(C)C(=O)C1	1.05137e-09
Cc1cccc(C)c1NC(=O)c1ccccn1	1.20386e-09
Cc1ccc(cc1)C(=O)OCC1OC(CC1OC(=O)c1ccc(C)cc1)n1cc(C)c(=O)[nH]c1=O	8.09444e-10
C=CCOC1CC2CC1C1C=CCC21	5.77387e-10
CN(C)CCOCCOC(=O)NCC1(C)CC(CC(C)(C)C1)NC(=O)OCCOCCN(C)C	6.56567e-10
CCC1CCCC(OC2CCC(C(C)O2)N(C)C)C(C)C(=O)C2CC3C4CC(CC4CCC3C2CC(=O)O1)OC1CC(C)C(OC)C(OC)C1OC	4.54354e-10
CCCCCC#CC(=O)OC	2.29608e-09
CC(O)c1ccc(C)cc1	2.08072e-09
OC(=N)C1(CCN(CCCN2c3ccccc3CCc3ccccc23)CC1)N1CCCCC1	3.53111e-10
CC(C)OC(=O)c1cccc(Cl)n1	3.74554e-09
Nc1nc(NC2CC2)nc(N)c1C#N	1.4364e-09
CCCCC(CC)C(=O)OOC(C)(C)CC	9.27857e-10
COc1cc(CC=C)ccc1O	1.36572e-09
Clc1ccc(C(Cn2ccnc2)OCc2ccc(Sc3ccccc3)cc2)c(Cl)c1	2.26606e-10
Oc1ccc(C=C)cc1C=C	3.14014e-09
CCCOC(=O)c1c(Cl)c(Cl)c(Cl)c(Cl)c1C(=O)OCCC	1.72848e-09
OC(F)(F)C(F)(F)C(F)(F)C(F)(F)F	9.90964e-09
CC(NCCn1cnc2n(C)c(=O)n(C)c(=O)c12)C(O)c1ccccc1	5.3231e-10
CC(C)(C)OC(=O)N1C2CCC(C2)C1c1nc2ccc(Br)cc2[nH]1	7.5711e-10
CCCCCCCCCCCCOC(=O)CCSCCC(=O)OCCCCCCCCCCCC	7.03953e-10
COC(=O)COc1ccc(Cl)cc1Cl	2.45698e-09
CCCCOCC(C)O	2.06461e-09
OC(CS)C(O)CS	4.89619e-09
O=C1CC2(CCCC2)CC(=O)N1	2.35075e-09
CCCCCCCCCC=O	2.22785e-09
Clc1ccc(CNC2CCCC2)cc1	8.81278e-10
CCC(C)CC(CC)Nc1ccc(NC(CC)CC(C)CC)cc1	3.23082e-10
FC(OC(F)(F)F)C(F)(F)Oc1ccc(NC(=O)NC(=O)c2c(F)cccc2F)cc1Cl	1.81812e-09
CC(C)(Sc1cc(c(O)c(c1)C(C)(C)C)C(C)(C)C)Sc1cc(c(O)c(c1)C(C)(C)C)C(C)(C)C	4.47483e-10
CCCCC(CC)COC(=O)c1c(Cl)c(Cl)c(Cl)c(Cl)c1C(=O)OCC(CC)CCCC	7.45201e-10
CCCCCCCCCCCC[N+](C)(C)Cc1ccc(CC)cc1	2.14895e-10
CCNC1C2CCC(C2)C1c1ccccc1	6.24423e-10
ClC(=O)C1CCCO1	3.35395e-09
Nc1cccc2C(=O)N(Cc12)C1CCC(=O)NC1=O	2.32333e-09
CCCCCCCCCCCCCCCCOC(=O)c1ccc(Cl)c(NC(=O)C(N2C(=O)OC(C)(C)C2=O)C(=O)C(C)(C)C)c1	9.89143e-10
Cc1ccccc1C(c1ccccc1C)c1cccc(O)c1O	1.03717e-09
OC(=O)c1c(O)c(Cl)ccc1Cl	1.01795e-08
Cc1cc2Oc3cc(Cl)c(Cl)cc3Oc2cc1Cl	8.27147e-10
CC(C)C(=O)c1ccccc1	3.40906e-09
C(C1=NCCN1)c1ccccc1	5.9039e-10
CCNC(=O)C1CCCN1C(=O)C(CCCN=C(N)N)NC(=O)C(CC(C)C)NC(=O)C(CC(C)C)NC(=O)C(Cc1ccc(O)cc1)NC(=O)C(CO)NC(=O)C(Cc1c[nH]c2ccccc12)NC(=O)C(Cc1cnc[nH]1)NC(=O)C1CCC(=O)N1	1.26132e-09
CCc1cccc(C)c1N	1.55339e-09
CNNCc1ccc(cc1)C(=O)NC(C)C	4.26128e-10
CCCCCCCCCCCCCCCCCCN(C)C	3.74215e-10
COc1cc(CC(C)N)c(OC)cc1C	9.5946e-10
CC1(C)CC2(CC(C)(CO)c3cc(O)c(O)cc23)c2cc(O)c(O)cc12	1.70746e-09
O=C1CCCCCCCCCCC(=O)OCCC1	1.51839e-09
CCN(CC)CCCC(C)Nc1c2ccc(Cl)cc2nc2ccc(OC)cc12	3.2148e-10
CC(C)C(C)C(C(C)C)c1ccc(OCCOCC2CO2)cc1	4.66987e-10
O=C(Nc1ccccc1)Nc1ccccc1NS(=O)(=O)c1ccccc1	1.23782e-09
OC(C1CCNCC1)(c1ccccc1)c1ccccc1	6.03563e-10
ClC(=O)OCc1ccccc1	7.07283e-09
NNC(=O)CCCCC(=O)NN	4.45964e-09
Cc1cc(OC(=O)c2ccc(O)cc2)ccc1OC(=O)c1ccc(O)cc1	1.33789e-09
C(COc1ccccc1)Oc1ccccc1	6.56941e-10
FC(F)(F)C(=O)c1cc(Cl)cc(Cl)c1	6.27344e-09
CC(C)(c1ccc(OP(=O)(Oc2ccccc2)Oc2ccccc2)cc1)c1ccc(OP(=O)(Oc2ccccc2)Oc2ccccc2)cc1	9.82085e-10
COc1c(Br)cc(Br)cc1Br	2.49096e-09
CCCCCCCCCCCCCCCCCCN(CCO)CCCN(CCO)CCO	8.54379e-10
CC(=O)NC1CCC(=O)CC1	3.08731e-09
CCc1cc2cc(OC)c(OC)cc2c(Cc2ccccc2)n1	3.76612e-10
CCCCOC(=O)C(=C)C#N	3.88741e-09
COc1ccc(C(=O)c2ccc(Cl)cc2)c(O)c1	1.36467e-09
CCCCCCCCCCCC[N+](CCO)(CCO)Cc1ccccc1	4.85559e-10
C(N1CC2CCCNC2C1)c1ccccc1	3.52844e-10
COC(=O)CCCCCCCCCCCCCCC(C)C	1.40596e-09
COc1ccccc1N1CCN(CCCC(=O)c2ccc(F)cc2)CC1	2.63469e-10
OS(=O)(=O)CCCN1CCOCC1	3.09588e-09
BrCC(Br)(CCC#N)C#N	4.27268e-09
CCCCCC(CC)c1ccccc1O	1.45166e-09
Cc1ccc(Nc2ccc(O)c3C(=O)c4ccccc4C(=O)c23)cc1	1.38526e-09
Oc1c(Cl)ccc(Cl)c1Cl	6.6191e-09
CC(NC(C)(C)C)C(O)c1cccc(Cl)c1	7.01039e-10
CCOC(=O)C(C1CCCCN1)c1ccccc1	7.16471e-10
CCOC(=O)Nc1ccc2CCc3ccccc3N(C(=O)CN(C)C)c2c1	5.55876e-10
CCCCCCCCCCC=O	2.69479e-09
CC1(C)C2CCC1(C)C(=O)C2	1.57145e-09
Nc1ccc(C#N)c(c1)C(F)(F)F	1.18083e-08
CC(C)(C)c1ccc2OC(=O)C(c2c1)c1cc(ccc1OC(=O)c1cc(c(O)c(c1)C(C)(C)C)C(C)(C)C)C(C)(C)C	1.20666e-09
COC(=O)CC(NC(=O)C(NC(=O)OC(C)C)C(C)C)c1ccc(Cl)cc1	1.05597e-09
COP(=S)(NC(C)C)Oc1ccccc1C(=O)OC(C)C	7.19107e-10
Oc1ccc(O)c2C(=O)c3ccccc3C(=O)c12	2.90569e-09
O=S1(=O)CS(=O)(=O)OCO1	5.95333e-09
CC(C)(c1c(Br)cc(O)cc1Br)c1c(Br)cc(O)cc1Br	1.72794e-09
C1CCC(CC1)N(Sc1nc2ccccc2s1)C1CCCCC1	3.21046e-10
C[N+](C)(C)CCCCCC[N+](C)(C)C	5.35673e-10
CNCCc1ccc(OC)c(OC)c1	5.88007e-10
OCCc1cccs1	3.98165e-09
OC(=O)c1cnc(Cl)c(Cl)c1	9.22995e-09
OCC1(CO)CC1	5.38533e-09
CC(CN(C)C)N1c2ccccc2Sc2ccccc12	2.16295e-10
CCOC(=O)OC1(CCC2C3CCC4=CC(=O)C=CC4(C)C3C(O)CC12C)C(=O)COC(=O)CC	8.74173e-10
NC1=NC23C(N1)C(CO)N=C(N)N2CCC3(O)O	3.48105e-09
CC1C(C)(C)C2CCCC(O)C2C1(C)C	1.65032e-09
CCN(CC)CCOCCO	1.95067e-09
CCOC(=O)c1cn(C)nc1C(F)F	2.48751e-09
CC(CO)CCCC1CCCCC1	1.94133e-09
COc1ccc(OC)c(Cl)c1	2.91741e-09
CCN(C(C)C(C)C)C(=O)SCc1ccccc1	5.28082e-10
FC(F)(F)C(F)(C#N)C(F)(F)F	3.17056e-09
Cc1oncc1C(=O)Nc1ccc(cc1)C(F)(F)F	2.45956e-09
CCOC(=O)C(=Cc1ccc(OCC#C)cc1)C(=O)OCC	1.50211e-09
CC(C)CCCCCc1ccccc1O	2.2596e-09
OS(=O)(=O)CCS	1.09984e-08
CCc1ccc2C(=O)c3ccccc3C(=O)c2c1	1.67989e-09
CC1(C)Cc2cccc(O)c2O1	1.91493e-09
CCCCCC(=O)OC(=O)CCCCC	2.29843e-09
CCOP(=S)(OCC)OCCSCC	7.21432e-10
CNC(=O)Oc1cc(C)cc(c1)C(C)C	1.49769e-09
CCCNC(C)Cc1ccc2OCOc2c1	6.54802e-10
CCC(CCC(C)C1CCC2C3CC=C4CC(O)CCC4(C)C3CCC12C)C(C)C	1.23982e-09
COc1cc(CCC(=O)CC(=O)CCc2ccc(O)c(OC)c2)ccc1O	1.10518e-09
ClC(=O)c1ccc(Cl)cc1	7.55333e-09
CC12CCCC=C1C(=O)OC2=O	2.74655e-09
CCCCCCCCCCCCCCCCCC[N+](C)(C)CCCCCCCCCCCCCCCCC	4.21723e-10
CC(C)Oc1cccc(NC(=O)c2ccccc2C)c1	6.62236e-10
Fc1cc(Cl)ccc1CC#N	3.18846e-09
CC(CCC(C)(c1ccc(O)cc1)c1ccc(O)cc1)(c1ccc(O)cc1)c1ccc(O)cc1	6.62077e-10
COc1ccc(cc1)C(c1ccc(OC)cc1)C(Cl)(Cl)Cl	7.45119e-10
OC(=O)c1cc(=O)[nH]c(=O)[nH]1	1.31032e-08
Cc1ccc(c(O)c1)C(C)(C)C	1.5296e-09
CC(C)(C)NCC(O)c1ccc(O)c(CO)n1	1.78527e-09
CNCC(O)c1ccc(OC(=O)C(C)(C)C)c(OC(=O)C(C)(C)C)c1	1.72983e-09
COC1OC(COS(=O)(=O)c2ccc(C)cc2)C2OC(C)(C)OC12	1.00216e-09
CC(C)NC(=O)c1ccccc1O	2.27239e-09
CCC(C(CC)c1ccc(O)cc1)c1ccc(O)cc1	9.86129e-10
OC1CCN(CCCN2c3ccccc3Sc3ccc(cc23)C#N)CC1	2.37629e-10
CCCCC(CC)C(c1ccc(O)cc1)c1ccc(O)cc1	1.34081e-09
Cn1sccc1=O	3.30678e-09
Cn1c2nc(Cl)[nH]c2c(=O)n(C)c1=O	2.55341e-09
CC(C)CCC(C)Nc1ccc(NC(C)CCC(C)C)cc1	5.12838e-10
CSC(=O)SC	3.83223e-09
O=C1OC(=O)c2cc(ccc12)S(=O)(=O)c1ccc2C(=O)OC(=O)c2c1	3.23981e-09
FC(=O)c1cccc(c1)C(F)(F)F	9.26517e-09
CC(=O)CC(=O)Nc1ccccc1	2.32468e-09
COP(=O)(OC)OC	4.12417e-09
CCCCCCOC(=O)CCC(=O)CN	2.98965e-09
Nc1cccc(c1)S(=O)(=O)CCO	3.45837e-09
CC(C)(C)C(O)C(Oc1ccc(Cl)cc1)n1cncn1	9.55092e-10
CCOC(=O)C(C)(C)Br	3.61904e-09
Cc1nc(Cl)c(N)c(Cl)n1	5.31414e-09
Oc1ccc(cc1)C(c1ccc(O)cc1)c1ccccn1	8.60325e-10
O=C(NC1CCN(CCc2c[nH]c3ccccc23)CC1)c1ccccc1	2.44914e-10
CC12CCC3C(CCC4CC(O)C(CC34C)N3CCOCC3)C1CC(C2O)N1CCCC1	6.35192e-10
OC(CNCCCCCCNCC(O)c1ccc(O)c(O)c1)c1ccc(O)c(O)c1	1.09532e-09
CC(=O)C(O)c1ccccc1	6.743e-09
CCC(C)C1(CC)C(=O)NC(=S)NC1=O	1.16553e-09
CC(C)CC(C)Nc1ccc(Nc2ccccc2)cc1	4.18942e-10
CCOCOCC	1.74065e-09
OC(CCN1CCCCC1)(C1CC2CC1C=C2)c1ccccc1	3.0625e-10
CCCCCCCCCCCCCCCCCC(=O)NCCCN(C)C	6.48569e-10
OC(=O)c1cccc(Oc2ccc(cc2Cl)C(F)(F)F)c1	4.49737e-09
CC(C)OC(C)C	2.50305e-09
CS(=O)(=O)c1ccc(cc1)C1=C(C(=O)OC1)c1ccccc1	1.26161e-09
CC(=O)c1cc(cc2c1CC(O)C2(C)C)C(C)(C)C	1.41274e-09
CC(O)COc1ccccc1	2.30268e-09
CC(C)N1C(=O)c2cccc(O)c2NS1(=O)=O	2.40285e-09
CCCCCCCCCCCCCCCCC(CO)CCCCCCCCCCCCCC	2.24367e-09
CCN(CC)C(=O)SCc1ccccc1Cl	7.44494e-10
OC(CCl)CCl	4.49425e-09
CC1C2CC(CC1C=O)C2(C)C	1.8218e-09
CC1=CC(=O)OC1O	7.1766e-09
ClP(=O)(Oc1ccccc1)Oc1ccccc1	1.56205e-09
NCCNCCN	2.08388e-09
Ic1ccccc1C(=O)Nc1ccccc1	1.63345e-09
O=NN(C1CCCCC1)C1CCCCC1	8.65441e-10
CC(C=C)C(O)c1ccc(Cl)cc1	1.48914e-09
CCC(COC(=O)CC(C)CC(C)(C)C)(COC(=O)CC(C)CC(C)(C)C)COC(=O)CC(C)CC(C)(C)C	9.6469e-10
NNc1ccc(Cl)cc1	3.38683e-09
CC1=CC(=O)OC1=O	6.74442e-09
CC(=O)c1ccc(O)cc1	5.26403e-09
CC(C)(CO)C(Br)(Br)Br	4.82937e-09
Fc1ccc(cc1)C(CCCN1CCC(CC1)n1c2ccccc2[nH]c1=O)c1ccc(F)cc1	2.68037e-10
Nc1ccc(O)cc1C(F)(F)F	1.21121e-08
CCCCCCCCCc1ccccc1O	1.84692e-09
CCCCCCCCP(=O)(CCCCCC)CCCCCC	5.8273e-10
CCS(=O)(=O)c1cccnc1S(=O)(=O)NC(=O)Nc1nc(OC)cc(OC)n1	1.8569e-09
Cc1cc(Br)cc(Br)c1OCC(O)CO	2.45746e-09
NC(=O)CS(=O)C(c1ccccc1)c1ccccc1	9.58686e-10
COC(=O)CCC(=O)CN	5.75244e-09
BrCC(Br)Cn1c(=O)n(CC=C)c(=O)n(CC=C)c1=O	1.38998e-09
Clc1ccc(cc1)S(=O)(=O)c1ccc(Cl)cc1	2.13372e-09
CC1(C)C2C1C(=O)N(Cc1ccccc1)C2=O	1.38947e-09
CC(C)c1ccc(OP(=O)(Oc2ccc(cc2)C(C)C)Oc2ccc(cc2)C(C)C)cc1	4.66676e-10
CC(C)OP(=O)(OC(C)C)SCc1ccccc1	7.87226e-10
NCc1cc(N)ccc1O	4.15901e-09
OCc1nc(Cl)c(Cl)c(Cl)c1Cl	4.94015e-09
Nc1ccccc1CO	3.71085e-09
O=C(N1CC2N(CCc3ccccc23)C(=O)C1)c1ccccc1	6.27712e-10
CCCCCCC1CCC(=O)O1	1.84896e-09
NCCC(O)(c1ccccc1)c1ccccc1Cl	6.09927e-10
CCCCCCCCCCCCCCCCCC(=O)OCCOC(=O)CCCCCCCCCCCCCCCCC	1.95278e-09
COC(C)(C)CCO	3.32168e-09
CC(C)(C)N(CC(=O)c1ccc(O)c(CO)c1)Cc1ccccc1	6.54189e-10
Cc1cc(C)c(C2=C(OC(=O)CC(C)(C)C)C3(CCCC3)OC2=O)c(C)c1	6.58998e-09
CCC(=O)c1ccc2Sc3ccccc3N(CCCN(C)C)c2c1	2.69065e-10
CCN(CC)Cc1cc(Nc2ccnc3cc(Cl)ccc23)ccc1O	4.84408e-10
CC(C)C(CC(C)N(C)C)(C#N)c1ccccc1	3.96294e-10
CCOC(=O)c1cnc(nc1NCc1ccc(OC)c(Cl)c1)N1CCCC1CO	6.77039e-10
CN(C)c1cc(C)nc(Cl)n1	1.04435e-09
OC1CCCCCCCCCC2=C1OCCC2	5.84288e-10
CCCCOC(=O)CC#N	3.09805e-09
CC(CC#N)CC(C)(C)C#N	1.25531e-09
CC(C)CCCCCOC(=O)CS	1.72259e-09
CC(Oc1cc(Br)cnc1N)c1c(Cl)ccc(F)c1Cl	9.6008e-10
CC(CCN=C=O)CC(C)(C)CN=C=O	1.25817e-09
OCC1OC(Oc2ccc(O)cc2)C(O)C(O)C1O	4.92124e-09
COc1cc(CCNCCCC(C#N)(C(C)C)c2ccc(OC)c(OC)c2)ccc1O	3.23091e-10
COc1ccc2Sc3ccccc3N(CC(C)CN(C)C)c2c1	2.92145e-10
CCSc1ccc2Sc3ccccc3N(CCCN3CCN(C)CC3)c2c1	2.19584e-10
C=CN1CCCCCC1=O	1.35364e-09
CN(C)CCCCl	1.64317e-09
O=C1C(CCS(=O)c2ccccc2)C(=O)N(N1c1ccccc1)c1ccccc1	7.74925e-10
CCCCCCCCCCCCCCCCOC(=O)c1cc(c(O)c(c1)C(C)(C)C)C(C)(C)C	9.18952e-10
Cc1ccccc1CN1CCN(CCOC(c2ccccc2)c2ccccc2Cl)CC1	1.6095e-10
Clc1ccc2NC(=O)CC(=O)N(c3ccccc3)c2c1	1.29539e-09
OCCN1C(=O)c2ccccc2C1=O	3.44619e-09
CN(C)c1nc(=O)c(C)c(C)[nH]1	1.61516e-09
CC(Oc1ccc(Cl)c(C)c1Cl)C(=O)Nc1ccccc1	1.04265e-09
CCCCCC(CCC)COC(=O)OCC(CCC)CCCCC	7.9144e-10
COCCCNC(=O)C(O)C(O)C(O)C(O)CO	3.48775e-09
CC(=O)c1ccc(Oc2ccc(Cl)cc2)cc1Cl	9.98136e-10
OC(=O)c1ccc(NC(=O)C(Cc2ccc(O)cc2)NC(=O)c2ccccc2)cc1	1.22712e-09
Cn1cnc2ncnc(N)c12	2.8141e-09
OCCCOCC(OCCCO)C(OCCCO)C(OCCCO)C(COCCCO)OCCCO	1.42764e-09
Nc1cccc(c1)C(F)(F)F	1.19063e-08
OC(=O)CCC(F)(F)C(F)(F)C(F)(F)F	1.52535e-08
Cc1cccc(C)c1OP(=O)(Oc1cccc(OP(=O)(Oc2c(C)cccc2C)Oc2c(C)cccc2C)c1)Oc1c(C)cccc1C	9.35348e-10
CC(=O)Nc1ccc(NC(=O)c2cc3ccccc3cc2O)cc1	1.43313e-09
CCCCCCCCCNC(=O)CCCCC(=O)OO	1.55928e-09
CCCCCC1C(CC(=O)OC)CCC1=O	1.6051e-09
Cc1cc(Cl)ccc1N	3.81451e-09
O=C=NC1CCC(CC2CCC(CC2)N=C=O)CC1	1.06252e-09
Oc1ccc(cc1)C(=O)c1ccc(O)cc1O	3.2515e-09
CCC(C)(C)c1ccc(O)cc1	1.619e-09
CN(C)CCCN1c2ccccc2Sc2ccc(cc12)C(F)(F)F	5.15048e-10
CCCCCC(=O)OCC	1.78285e-09
CCC(CC)(C#N)c1ccccc1	1.08035e-09
CCOC(=O)CC(=O)COCCNC(c1ccccc1)(c1ccccc1)c1ccccc1	5.05675e-10
FC(F)(F)COc1cccnc1Cl	5.58154e-09
CC(C)(C)CC(C)(C)N	6.87213e-10
CCCCCCCCCCCCCCCC[N+](C)(C)Cc1ccccc1	2.62315e-10
CC(C)(O)CCC1CCCCC1	1.56573e-09
CCN(CC)C(=O)SCc1ccc(Cl)cc1	7.74283e-10
OC(=O)c1cccc2OC(F)(F)Oc12	1.19286e-08
OC(=O)c1c(Cl)ccc2cc(Cl)cnc12	5.40784e-09
O=CCCCC=O	4.93764e-09
COc1ccccc1Br	4.73546e-09
CC(C)(C)C(Br)C(=O)NC(C)(C)c1ccccc1	8.87444e-10
N#CC(=C1CCCCC1)c1ccccc1	7.88394e-10
C1CN(CCO1)Sc1nc2ccccc2s1	5.75079e-10
Cn1cnc2[nH]c(N)nc(=O)c12	2.497e-09
COC(=O)CC(=O)CC(=O)OC	5.07825e-09
COc1ccccc1P(CCCP(c1ccccc1OC)c1ccccc1OC)c1ccccc1OC	1.54101e-10
COc1cc(cc(OC)c1OC)C(=O)OCCN1CCN(CCCN2c3ccccc3Sc3ccc(Cl)cc23)CC1	2.63665e-10
OC(=O)C(F)(F)C(F)(F)OC(F)(F)C(F)(F)C(F)(F)OC(F)(F)F	4.75895e-09
CCC1CN2CCC1CC2C(O)c1ccnc2ccc(OC)cc12	4.89142e-10
CCN(CC)CCCN(C1Cc2ccccc2C1)c1ccccc1	2.3793e-10
C1CN=C2CCCCCN2C1	3.69534e-10
NCCCNCCN	1.92369e-09
Cc1c[nH]c(=O)cc1N	4.07738e-09
CCCCCCCCCCCCCCC(C)c1cc(O)c(Cl)cc1O	1.28753e-09
CCCN1CC(CC2Cc3c(O)cccc3CC12)NS(=O)(=O)N(CC)CC	4.81471e-10
NCCCN(CCCN)CCCCN(CCCN)CCCN	6.23748e-10
O=C1N(CC2Nc3ccccc3Cc3ccccc23)C(=O)c2ccccc12	1.03464e-09
CCCCNCC(O)c1ccc(O)cc1	2.35176e-09
C(Cc1ccc(OCc2ccccc2)cc1)OCC1CC1	3.23528e-10
Cc1ncc(CO)c(CO)c1O	2.56655e-09
N#CCCn1ccnc1	1.95937e-09
CC(C)c1ccc(cc1)S(=O)(=O)c1ccc(cc1)C(C)C	5.56599e-10
CCCC(C)CC(C)Cc1ccc(Nc2ccc(CC(C)CC(C)CCCO)cc2)cc1	7.43881e-10
CCCCCCCCCCCCCCCC(=O)Nc1cc(Cl)c(CC)c(Cl)c1O	7.68628e-10
CC12CCC3C(CCC4=CC(=O)CCC34C)C1CCC2(O)C#N	1.03497e-09
SC(=S)NC#N	3.82231e-09
CN1CCC(CC1)N(Cc1ccccc1)c1ccccc1	2.13121e-10
Clc1ccc(I)cc1Cc1ccc(OC2CCOC2)cc1	3.11878e-10
FC(F)Oc1ccc2[nH]c(=S)[nH]c2c1	2.89614e-09
OCCc1ccccc1	4.40864e-09
OC(=O)C(Cl)Br	1.62905e-08
CCC(CC)C(c1ccc(O)cc1)c1ccc(O)cc1	9.4453e-10
CN1CCOC(c2ccccc2)c2ccccc2C1	2.60162e-10
CC12CCC3C(CCC4=CC(=O)CCC34C)C1CCC2OC(=O)c1ccccc1	8.31194e-10
Cc1cc(cc(C)c1CC#N)C(C)(C)C	8.20273e-10
O=C(CC#N)OCC(COC(=O)CC#N)(COC(=O)CC#N)COC(=O)CC#N	1.53961e-09
CCCC1COC(CBr)(O1)c1ccc(Cl)cc1Cl	5.27782e-10
C(OCc1ccccc1)c1ccccc1	3.14772e-10
CC1CC(O)CC(C)(C)C1	1.53818e-09
CC(=O)CC(=O)Nc1ccc2[nH]c(=O)[nH]c2c1	2.24036e-09
CC1=C(CC2CC1C2(C)C)SP(=S)(SP(=S)(SC1=C(C)C2CC(C1O)C2(C)C)C1=C(C)C2CC(C1)C2(C)C)C1=C(C)C2CC(C1)C2(C)C	4.43021e-10
O=C(OC1C(OC(=O)c2ccccc2)C(=O)OC1=O)c1ccccc1	1.41667e-09
ClC(Cl)C(=O)C(Cl)(Cl)Cl	6.56747e-09
CCCCOC(=O)c1ccc(N)cc1	1.70401e-09
OC(=O)c1n[nH]c2ccccc12	6.51677e-09
CC1(C)OCC(=C)O1	2.49865e-09
Oc1ccc(cc1)C1COc2cc(O)ccc2C1	1.05194e-09
COc1nsnc1NS(=O)(=O)c1ccc(N)cc1	2.4404e-09
OC(=O)c1c(O)c(Cl)cc(Cl)c1Cl	7.73554e-09
CC(C)(C)OC(=O)c1ccc(Br)cc1F	2.50141e-09
CC(=O)OC1CCCCC1C(C)(C)C	1.32444e-09
CCCC(C)C(CC)(C#N)C(=O)OCC	1.32313e-09
CC(C)(C)CC(C)(C)N(c1cccc(O)c1O)c1cccc2ccccc12	5.42676e-10
CCC(CC(CC)c1ccc(O)cc1)c1ccc(O)cc1	8.92629e-10
CCOC(=O)c1ccncc1	5.6801e-09
CCCCOCCOCCOCCCC	6.05462e-10
CCc1n[nH]c(=O)n1CCOc1ccccc1	1.38322e-09
CC(C)(C)C#CC(O)C=C	2.28468e-09
Cc1cn(C2CC3OCC3O2)c(=O)[nH]c1=O	2.79711e-09
Oc1ccc(cc1)C(=C(Cl)Cl)c1ccc(O)cc1	1.58903e-09
CC(=O)C1(C)CC2=C(C(O)C1(C)C)C(C)(C)CCC2	1.53841e-09
Cc1ccc2C(=O)c3ccccc3C(=O)c2c1	2.38439e-09
CCOCCOCCOCC	7.33081e-10
COCCOC(=O)C=C	4.78108e-09
CSC(=O)OC(C)OC(=O)C(C)C	2.06978e-09
NC(=O)CCNCCO	4.38421e-09
CC1CC(C)(C)CC(C1)(OOC(C)(C)C)OOC(C)(C)C	5.34988e-10
CN(C)Cc1cc(c(O)c(c1)C(C)(C)C)C(C)(C)C	5.61559e-10
OCP(=O)(CO)CO	6.11114e-09
O=CCCN1C(=O)c2ccccc2C1=O	1.99501e-09
Cc1ccc(cc1)N1CCNCC1	4.44522e-10
O=C(C(=O)c1ccccc1)c1ccccc1	3.22092e-09
CCOC(=O)C1(C)OC(=O)N(C1=O)c1cc(Cl)cc(Cl)c1	2.11448e-09
COc1ccc(CC2c3cc(OC)c(OC)cc3CC[N+]2(C)CCC(=O)OCCCCCOC(=O)CC[N+]2(C)CCc3cc(OC)c(OC)cc3C2Cc2ccc(OC)c(OC)c2)cc1OC	2.73819e-10
CCC(O)C(CCN(C)C)(c1ccccc1)c1ccccc1	4.22446e-10
CCCCCCOC(=O)CCCCC(=O)OCCCCCC	1.54819e-09
CC1COC(=O)O1	6.91818e-09
Cc1cc(ccc1O)C1(CCCCC1)c1ccc(O)c(C)c1	5.22822e-10
CN(C)CC(Oc1ccccc1)Oc1ccccc1	2.24311e-10
Cc1cccc(C)c1O	2.80148e-09
CCC(CC)(C#N)c1cccc(OC)c1	7.52187e-10
NS(=O)(=O)c1cc2c(NCNS2(=O)=O)cc1C(F)(F)F	6.67379e-09
Cc1cc(=O)n2COc3c2c1cc1c(CO)cc(=O)n(C)c31	1.73809e-09
CC(C)CC1(CCCCC1)OC(=O)C(O)O	2.09152e-09
CCOc1ccc(Cc2nccc3cc(OCC)c(OCC)cc23)cc1OCC	2.58138e-10
OC(C(=C)c1cc(Cl)cc(Cl)c1)C(Cl)(Cl)Cl	2.16522e-09
CCCCCCC(C)O	1.82887e-09
CN1CCN(C)CC1	1.39862e-09
OC(=O)c1cccc2ccccc12	6.74057e-09
CCn1nccc1NC(=O)Nc1ccccc1	8.93031e-10
N#CCCN(CCCCN(CCC#N)CCC#N)CCC#N	4.31614e-10
CCCCCCCCCCCCCCCCCCCCO	2.34287e-09
Nc1ccccc1C(F)(F)F	1.2639e-08
CCC1(N2CCCCC2)C(=O)NC(=O)NC1=O	1.52593e-09
CN(C)C(=O)Nc1cccc(Cl)c1	1.14086e-09
Oc1c(Cl)cc(Cl)c2cccnc12	3.49807e-09
CC(C)OCCCN	1.24229e-09
CCCCCCCCCCCCCNCCCCCCCCCCCCC	7.66673e-10
C1CN=C(Nc2cccc3CCCCc23)N1	3.51735e-10
CCOC(=O)C1(CCCC1)OC(=O)Cc1c(C)cc(C)cc1C	8.03085e-10
CN1CCN(CC1)C1=Nc2ccccc2Sc2ccc(Cl)cc12	2.3923e-10
CCCC(CCC)C(c1ccc(O)cc1)c1ccc(O)cc1	7.89464e-10
CCCCCCCCCCCCCCCCCC(=O)Nc1ccc(OC)c(NC(=O)C(N2C(=O)CN(Cc3ccccc3)C2=O)C(=O)C(C)(C)C)c1	8.23681e-10
CCC(Cc1ccc2OCOc2c1)NC	6.92633e-10
CCCC(C)C=O	2.88733e-09
CCCCCCCCCCCCc1ccc(Oc2ccccc2)cc1	4.16655e-10
CC(=C)C(=O)OCC1CCC2OC2C1	1.19808e-09
CCC(=O)Oc1nc(F)c(Cl)c(N)c1Cl	3.09958e-09
FC(F)(F)c1cnc(CNC(=O)c2c(Cl)cccc2Cl)c(Cl)c1	1.39461e-09
CC(=C)c1cccc(c1)C(C)(C)NC(=O)NCCO	7.37727e-10
CCCCC(CC)COC(=O)CS	1.15992e-09
CCC(c1ccc(O)cc1)c1ccc(O)cc1	1.2538e-09
CC(C)CCCCCCCOC(=O)c1ccc(C(=O)OCCCCCCCC(C)C)c(c1)C(=O)OCCCCCCCC(C)C	8.8751e-10
CC(C)C(=O)C(C)(C)CC=C(C)C	1.00283e-09
O=C=Nc1ccc(Cc2ccccc2N=C=O)cc1	1.35505e-09
CN(CCO)CCO	3.57502e-09
CCOc1ccccc1O	4.15109e-09
CCCCCCCCOCCCCCCCC	7.61197e-10
CC(O)C1CCC2C3CCC4=CC(=O)CCC4(C)C3CCC12C	1.32615e-09
COc1c(Cl)c(Cl)c(Cl)c(Cl)c1Cl	4.23334e-09
Oc1c(Br)cc(Br)cc1C(=O)Nc1ccc(Br)cc1	1.96606e-09
CSc1ncnc2n(cnc12)C1OC(CO)C(O)C1O	2.39419e-09
COc1cc(C)cc(OC)c1OC	1.78102e-09
C1CN2C(CN1)c1ccccc1Cc1cccnc21	3.27343e-10
CCCCN(CCCC)CCC(=O)OCCC(F)(F)C(F)(F)C(F)(F)C(F)(F)C(F)(F)C(F)(F)F	2.07755e-09
CC(C)OC(=O)C(C)(C)Br	3.19612e-09
CCCCOCCOC(=O)COc1ccc(Cl)cc1C	1.10385e-09
NC(=O)c1c(F)cccc1F	8.95056e-09
Fc1cccc2CC(=O)Nc12	7.62646e-09
CC(=O)Cc1c(Cl)cc(Cl)cc1Cl	2.8101e-09
CC(C)(C)OC(=O)Nn1cccc1	1.88315e-09
CC(COCCCO)OP(OCCOCCO)OCCOC(C)(C)C(C)(C)O	7.62798e-10
CCC(C)N(CC(O)c1cccn1Cc1ccccc1Cl)C(C)CC	3.15143e-10
FC1(F)CCC(CC1)C(=O)NC(CC=O)c1ccccc1	1.40213e-09
Clc1cc(Cl)c(OCC#CI)cc1Cl	1.55354e-09
CCCCC(C)(c1ccc(O)cc1)c1ccc(O)cc1	9.08243e-10
Oc1ccc2NC(=O)CCc2c1	2.79791e-09
COc1ccccc1OCCNCc1ccccc1	4.22315e-10
COc1ccc(Cn2c(C)c(CCN)c3cc(O)ccc23)cc1	4.29182e-10
CC(C)c1ccc(C=O)cc1	2.80333e-09
COc1c(c(C)c(cc1C(C)(C)C)N(=O)=O)N(=O)=O	3.282e-09
O=C1CCCc2c1ccc1ccccc21	1.55464e-09
CC(C)OC(=O)Nc1ccccc1	2.04499e-09
O=Cc1cc2ccccc2cc1C=O	3.37583e-09
COc1ccc(CCNCCCC(C#N)(C(C)C)c2ccc(OC)c(OC)c2)cc1OC	3.29583e-10
CCOCCOC(=O)Nc1ccc(C)c(NC(=O)OCCOCC)c1	1.67557e-09
Cc1c(OCC(F)(F)F)ccnc1CSc1nc2ccccc2[nH]1	1.62273e-09
OCC(O)C(O)C(O)CO	1.09065e-08
CC(O)CNCO	5.95236e-09
C1CN(CCN1)c1ccccc1	4.31469e-10
O=c1[nH]c2ccccc2n1CCCN1CCN(CC1)C(c1ccccc1)c1ccccc1	1.78989e-10
CCOc1ccc2N(C)C(=O)C(C)c2c1	9.01002e-10
Fc1ccc(cc1)C(=O)c1ccc(cc1)C(=O)c1ccc(F)cc1	1.41987e-09
COc1ccc(O)c(c1)C(=O)c1ccccc1	2.01869e-09
ClS(=O)(=O)c1ccccc1	1.16389e-08
Nc1cc(Cl)c(OC(F)(F)C(F)C(F)(F)F)c(Cl)c1F	3.92163e-09
CC1(Cn2c(=O)n(CC3(C)CO3)c(=O)n(CC3(C)CO3)c2=O)CO1	1.51487e-09
CCCC(C)C(=O)OCC	2.00097e-09
CCOC(=O)C1CCCCC1=O	3.4708e-09
Cc1ccc(C)c(N)c1	2.17535e-09
CC(C)(C)CC(C)(C)c1ccc(OCCO)cc1	1.35521e-09
OCCN1CCN(CC1)C1=Nc2ccccc2Sc2ccccc12	3.09104e-10
CNCC(O)C(O)C(O)C(O)CO	5.12092e-09
CC(C)(O)C#CC(C)(C)O	3.22018e-09
OCCOCCO	4.45702e-09
CCOC(=O)C(Cl)(Cl)c1ccccc1	1.9688e-09
CCN(CC)CCNC(C(=O)OCCC(C)C)c1ccccc1	3.84802e-10
COc1ccc(OC)c(c1)C(O)C(C)NC(C)(C)C	1.2718e-09
NC(=O)C(Cl)I	8.46127e-09
O=C1OC(=O)c2ccccc12	9.82379e-09
CC[N+](CC)(CC)CCC(O)(C1CCCCC1)c1ccccc1	5.46207e-10
CSc1ccc(O)cc1C	2.06565e-09
OC(=O)C1N=C(c2ccccc2)c2cc(Cl)ccc2NC1=O	1.2354e-09
CCCCCCCCCCCCCCCCCC(=O)Nc1ccc(OC)c(NC(=O)C(N2C(=O)NC(C)(C)C2=O)C(=O)C(C)(C)C)c1	1.03498e-09
CCOC(=O)C1CCCC1C(=O)OCC	2.28124e-09
COCCCOc1cc[n+]([O-])c(CS(=O)c2nc3ccccc3[nH]2)c1C	9.41175e-10
CC(C)(OC(=O)c1cc(ccc1Cl)N=C=O)C(=O)OCC=C	1.47172e-09
CC(C)OC(=O)C(O)(c1ccc(Br)cc1)c1ccc(Br)cc1	1.08375e-09
COC(=O)[C](C)C	5.52949e-09
COC(=O)C(C)C	5.52949e-09
Clc1ccc2NC(=O)CN=C(c3ccccc3Cl)c2c1	9.19419e-10
CN(C)c1ccc2nc3cc(C)c(N)cc3[s+]c2c1	6.96673e-10
CCCCNC(=O)NS(=O)(=O)c1ccc(N)cc1	1.49429e-09
CN(C)CCN(C)CCN(C)C	4.67597e-10
CN(C)c1nc(=O)c2ncn(C3OC(CO)C(O)C3O)c2[nH]1	2.47933e-09
CC(C)CCCCCCCCCCOC(=O)c1ccccc1C(=O)OCCCCCCCCCCC(C)C	1.03484e-09
Cc1cc(C)c(N)c(C)c1	2.02446e-09
COC(=O)CC(C)(C)C=C	1.74527e-09
CC(C)(O)C(=O)c1ccc(cc1)C1(C)CC(C)(C)c2ccc(cc12)C(=O)C(C)(C)O	1.44804e-09
CC(C)CCCCCCOC(=O)CCCCC(=O)OCCCCCCC(C)C	1.32088e-09
CCC1(C(=O)NC(=O)NC1=O)C1=CCCCC1	1.21045e-09
CC(C)(O)C1CCC(C)(O)CC1	2.07075e-09
CCCCOCCCC	8.7886e-10
CCCC(=O)c1ccc2Sc3ccccc3N(CCCN3CCN(C)CC3)c2c1	2.03856e-10
COc1ccc(cc1)C(=O)c1ccccc1	1.16645e-09
CCCOC(=O)Cc1ccc(OCC(=O)N(CC)CC)c(OC)c1	5.98609e-10
NCC(O)c1cccc(O)c1	8.77193e-09
N#CC1CCCC2OCC(N12)c1ccccc1	5.61573e-10
CC1(C)COC(=N1)c1ccccc1	5.36876e-10
CCCCCCCCCCCCCN1CC(C)OC(C)C1	3.53308e-10
Clc1cc2NC(=O)Cc2cc1CCN1CCN(CC1)c1nsc2ccccc12	2.06143e-10
C[N+](C)(C)CCCNC(=O)CCCCCCCCC=C	5.33829e-10
CCCCCCCCCCCCCCC(CO)CCCCCCCCCCCC	2.11286e-09
COC(=O)CCCCCCCC=C	1.66832e-09
CC(C)(c1cc(Br)c(OCC=C)c(Br)c1)c1cc(Br)c(OCC=C)c(Br)c1	3.6915e-10
COC(=O)c1nccnc1N	4.78035e-09
CCCCCCCCSc1nc(Nc2cc(c(O)c(c2)C(C)(C)C)C(C)(C)C)nc(SCCCCCCCC)n1	3.90135e-10
COc1c(Br)cc(cc1Br)C(C)(C)c1cc(Br)c(OC)c(Br)c1	7.09611e-10
CCCC1CNC(C1)C(=O)NC(C(C)Cl)C1OC(SC)C(O)C(O)C1O	1.02756e-09
Cn1c(=O)[nH]c2nc[nH]c2c1=O	5.09268e-09
CC(O)C#CC(C)O	5.31195e-09
COC(=O)COC1CCCCC1	2.538e-09
COC(=O)CCCCC(=O)OC	3.3513e-09
CC(O)CN(CCCN(C)C)CCCN(C)C	3.21159e-10
CCC(C)(CCC(C)C)C(=O)OCC1CO1	1.24868e-09
OCC1OC(OC2C(O)C(O)C(O)OC2CO)C(O)C(O)C1O	4.70616e-09
CC1(C)C2CCC1(C)C(C2)C1CCC(O)CC1	2.48564e-09
CCCOP(=S)(OCCC)SCC(=O)N1CCCCC1C	6.67114e-10
CCC(CO)(CO)COCC(CC)(CO)CO	1.39774e-09
CN1CCOCC1	1.75415e-09
CCCCCOC(=O)c1c(Cl)c(Cl)cc(Cl)c1OC(=O)C(=O)Oc1c(Cl)cc(Cl)c(Cl)c1C(=O)OCCCCC	1.58372e-09
Cc1cc(O)c(Cl)c(C)c1Cl	3.73213e-09
Cc1ccc(cc1)S(=O)(=O)NC(=O)Nc1cccc(OS(=O)(=O)c2ccc(C)cc2)c1	1.20451e-09
COC(=O)C(N)C(C)O	6.74867e-09
CCOC(=O)C1(COC(OC1)C(C)C)C(=O)OCC	1.29011e-09
COP(OC)OC	3.16108e-09
CCc1cccc(CC)c1N(COC)C(=O)CO	1.60069e-09
CNc1nc(C)c(C)c(OC(=O)N(C)C)n1	5.98542e-10
CCCCNCCCC	5.74176e-10
Clc1ccc2nsnc2c1NC1=NCCN1	1.1291e-09
CC(C)(C)OC(=O)Nn1cc(Br)cc1C#N	2.56148e-09
Cc1cc(OCC2CO2)cc(Br)c1Br	9.07194e-10
OC1CCOC1=O	8.91626e-09
COC(=O)CC(C)(C)C(Cl)CC(Cl)(Cl)C(F)(F)F	3.86006e-09
COC1CN(CCCOc2ccc(F)cc2)CCC1=O	7.21755e-10
Cc1cccc(C)c1NC1=NCCCS1	4.89287e-10
CC(C)(C)CC(C)(C)NC(=O)C=C	5.53709e-10
COc1ccccc1OCC1CO1	1.1627e-09
CC(C)c1cc(C(C)C)c(N)c(c1)C(C)C	1.2535e-09
COC(=O)CCCCCCCCC(=O)OC1CC(C)(C)N(C)C(C)(C)C1	3.56117e-10
CC(C)(C)NCC(O)c1ccc(N)c(c1)C#N	1.2059e-09
CCOC(=O)C1N=C(c2ccccc2F)c2cc(Cl)ccc2N=C1O	9.20547e-10
NCCCOC=C	1.67208e-09
CC1CCC(C(O)C1)C(C)(C)O	1.39849e-09
CCc1cccc(C)c1Nc1ccc(Nc2c(C)cccc2CC)c2C(=O)c3ccccc3C(=O)c12	4.7372e-10
O=C(NCCCCCCNC(=O)N1CCCCCC1=O)N1CCCCCC1=O	6.30761e-10
CC1CN(CN2COC(C)C2)CO1	5.77199e-10
CC(C)c1ccc(C)c(O)c1	2.60098e-09
OC(C(=O)OC1C[N+]2(CCCOc3ccccc3)CCC1CC2)(c1cccs1)c1cccs1	2.48657e-10
Cc1ccc(cc1C)C(=O)NS(=O)(=O)c1ccc(N)cc1	1.37595e-09
COC(=O)c1cc(OC)c(O)c(OC)c1	3.36301e-09
CCN(CC)CCNC(=O)c1cc(Br)c(N)cc1OC	7.23474e-10
CSc1ccc2Sc3ccccc3N(CCC3CCCCN3C)c2c1	2.76893e-10
NCCN1CCNCC1	9.89834e-10
CCCCCC(O)C=C	1.63835e-09
Cln1c(=O)n(Cl)c(=O)n(Cl)c1=O	8.57855e-09
NCCc1cnc[nH]1	2.56718e-09
N#CSCSC#N	3.46683e-09
CCOP(=S)(OCC)Oc1cc(Cl)c(Cl)c(SC)c1	8.29871e-10
O=C(OC1CCCCC1)c1ccccc1C(=O)OC1CCCCC1	7.21606e-10
CN(CCCN1c2ccccc2CCc2ccccc12)CC(=O)c1ccc(Cl)cc1	1.92162e-10
C(n1cncn1)C1(Cn2cncn2)OCCO1	1.03401e-09
CN(C)Cc1ccc(CSCCN)o1	6.42765e-10
CCC1OC(=O)C(C)C(O)C(C)C(OC2OC(C)CC(C2O)N(C)C)C(C)(O)CC(C)CN(C)C(C)C(O)C1(C)O	3.16623e-10
CC(=O)OC(c1ccccc1)C(Cl)(Cl)Cl	2.38168e-09
O=C1CCc2cccc3CCN1c23	1.54847e-09
CCC(C)Nc1nc(N)nc(Cl)n1	6.47969e-10
OC(=O)c1ccccc1S	7.33869e-09
COc1ccc(cc1N)C(=O)Nc1ccccc1	8.22001e-10
CCOP(=S)(OCC)SCS(=O)C(C)(C)C	8.07452e-10
OC(=O)c1cn(C2CC2)c2cc(F)c(F)cc2c1=O	2.39704e-09
CCCCCCCCCCCCOCCCNC(=O)c1ccc2c(NC(=O)OCC(C)C)cccc2c1O	9.63917e-10
CC(=O)Oc1cccc(Oc2ccc(cc2Cl)C(F)(F)F)c1	3.06316e-09
CC(=O)Oc1cc(Oc2ccc(cc2Cl)C(F)(F)F)ccc1N(=O)=O	3.31059e-09
NC1Cc2ccccc2C1	1.35792e-09
Oc1c(Cl)cc2nccc(Cl)c2c1O	3.57908e-09
COC(=O)C(C)Cl	4.729e-09
CCOC(=O)CCCCCCBr	1.40388e-09
CN(C)S(=O)(=O)c1cc(Cl)c(N)cc1Cl	2.82567e-09
CCOc1nc(F)cc(F)n1	3.62763e-09
CCCCCCCCCCCCCCCCCCNC(=O)CCc1cc(c(O)c(c1)C(C)(C)C)C(C)(C)C	4.31855e-10
OCC1OC(C(O)C1O)n1[nH]cc2c1ncnc2=O	4.84487e-09
N#CC(C1CCNC1)(c1ccccc1)c1ccccc1	4.45086e-10
COc1ccc2CC3N(C)CCC45C(Oc1c24)C(=O)C=CC35O	7.83301e-10
CC(C)c1cc(Cc2cc(C)c(N)c(c2)C(C)C)cc(C)c1N	1.16067e-09
CCOC(=O)CSc1nc(nn1C(=O)N(C)C)C(C)(C)C	1.24872e-09
C=CCOC(=O)CC#N	4.22451e-09
C(N1CCCNCCNCCCNCC1)c1ccc(CN2CCCNCCNCCCNCC2)cc1	1.73657e-10
CCOCCOCCO	2.78325e-09
Cc1cc(c(O)c(C)c1CC#N)C(C)(C)C	1.2249e-09
[truncated: 69,587 more rows]
